# Supplementary material for: Integrated transcriptomic and metabolomic analysis of the antibacterial mechanism of Rhizoma Coptidis extract against Staphylococcus epidermidis ATCC 35984
Source: BMC Microbiol. 2025 Aug 5;25:479. doi: 10.1186/s12866-025-04169-z (PMC12323277; doi:10.1186/s12866-025-04169-z)
Supplement: Supplementary file 1 — Table S1: DEGs in S. epidermidis 35984 treated with or without RCE; Table S2: DMs in S. epidermidis 35984 treated with or without RCE. [file 12866_2025_4169_MOESM1_ESM.zip]

Archive with 2 entries (1 files):
- Supplementary Files/
- Supplementary Files/Table S1-S2.xlsx
