# Supplementary material for: Integrated transcriptomic and metabolomic analysis of the antibacterial mechanism of Rhizoma Coptidis extract against Staphylococcus epidermidis ATCC 35984
Source: BMC Microbiol. 2025 Aug 5;25:479. doi: 10.1186/s12866-025-04169-z (PMC12323277; doi:10.1186/s12866-025-04169-z)
Supplement: Supplementary file 1 — Table S1: DEGs in S. epidermidis 35984 treated with or without RCE; Table S2: DMs in S. epidermidis 35984 treated with or without RCE. [file 12866_2025_4169_MOESM1_ESM.zip › Supplementary Files/Table S1-S2.xlsx]

## Sheet: Table S1
Table S1 DEGs in S. epidermidis 35984 treated with or without RCE.
Gene ID	Gene name	Gene description	FC	Log2FC	Pvalue	Padjust	Regulate	GO ID	GO Term	KO ID	KO Name	Pathway ID	Pathway Definition
SERP1909	SERP1909	PTS system%2C IIBC components	20.833	4.3808	3.79e-76	9.25e-73	up	GO:0016310;GO:0009401;GO:0016021;GO:0005886;GO:0103111;GO:0008982;GO:0016301	BP:phosphorylation;BP:phosphoenolpyruvate-dependent sugar phosphotransferase system;CC:integral component of membrane;CC:plasma membrane;MF:D-glucosamine PTS permease activity;MF:protein-;MF:kinase activity;	K02750	glvC	map02060;map00500	Phosphotransferase system (PTS);Starch and sucrose metabolism
SERP0292	sitA	ABC transporter%2C ATP-binding protein	0.052	-4.27211	9.04e-75	1.1e-71	down	GO:0005524	MF:ATP binding;	K19973	mntA	map02010	ABC transporters
SERP0291	sitB	ABC transporter%2C permease protein	0.063	-3.99914	4.3e-58	3.49e-55	down	GO:0055085;GO:0043190;GO:0005887	BP:transmembrane transport;CC:ATP-binding cassett;CC:integral component of plasma membrane;	K19976	mntB	map02010	ABC transporters
SERP0743	mraZ	mraZ protein	0.232	-2.10992	1.05e-38	6.43e-36	down	GO:0051301;GO:0005737;GO:0009295;GO:0003700;GO:0003677	BP:cell division;CC:cytoplasm;CC:nucleoid;MF:transcription factor activity, sequence-specific DNA binding;MF:DNA binding;	K03925	mraZ	------	------
SERP0765	uraA	uracil permease	0.072	-3.80577	1.97e-38	9.63e-36	down	GO:0016021;GO:0005886;GO:0015205	CC:integral component of membrane;CC:plasma membrane;MF:nucleobase transmembrane transporter activity;	K02824	uraA	------	------
SERP0290	sitC	ABC transporter%2C substrate-binding protein	0.065	-3.94815	4.34e-37	1.76e-34	down	GO:0007155;GO:0030001;GO:0046872	BP:cell adhesion;BP:metal ion transport;MF:metal ion binding;	K19975	mntC	map02010	ABC transporters
SERP0745	ftsL	cell division protein FtsL	0.261	-1.94027	3.36e-35	1.17e-32	down	GO:0043093;GO:0032153;GO:0005887	BP:FtsZ-dependent cytokinesis;CC:cell division site;CC:integral component of plasma membrane;	------	------	------	------
SERP1402	SERP1402	conserved hypothetical protein	0.264	-1.92192	1.79e-34	5.46e-32	down	GO:0016021	CC:integral component of membrane;	------	------	------	------
SERP2069	SERP2069	major facilitator superfamily protein	0.165	-2.59795	3.85e-27	1.04e-24	down	GO:0016021;GO:0005886;GO:0022857	CC:integral component of membrane;CC:plasma membrane;MF:transmembrane transporter activity;	K03535	gudP	------	------
SERP0661	SERP0661	ABC transporter%2C ATP-binding protein	3.386	1.75971	5.21e-27	1.27e-24	up	GO:0005886;GO:0022857;GO:0005524	CC:plasma membrane;MF:transmembrane transporter activity;MF:ATP binding;	K01552	ecfA	------	------
SERP2223	SERP2223	hypothetical protein	4.023	2.00836	1.36e-25	3.02e-23	up	------	------	------	------	------	------
SERP1770	SERP1770	UTP-glucose-1-phosphate uridylyltransferase family protein	0.263	-1.92413	1.67e-25	3.39e-23	down	GO:0070569	MF:uridylyltransferase activity;	K11442	------	------	------
SERP0396	nrdI-1	nrdI protein	0.273	-1.87045	4.45e-25	8.34e-23	down	GO:0036211;GO:0010181	BP:protein modification process;MF:FMN binding;	K03647	nrdI	------	------
SERP0673	cydB	cytochrome d ubiquinol oxidase%2C subunit II	3.656	1.87021	1.33e-24	2.32e-22	up	GO:0016021;GO:0005886;GO:0016491	CC:integral component of membrane;CC:plasma membrane;MF:oxidoreductase activity;	K00426	cydB	map00190;map02020	Oxidative phosphorylation;Two-component system
SERP2352	arcC	carbamate kinase	3.748	1.90615	2.3e-24	3.74e-22	up	GO:0016310;GO:0006525;GO:0035975;GO:0005737;GO:0008804;GO:0005524	BP:phosphorylation;BP:arginine metabolic process;BP:carbamoyl phosphate catabolic process;CC:cytoplasm;MF:carbamate kinase activity;MF:ATP binding;	K00926	arcC	map00220;map00910;map00230	Arginine biosynthesis;Nitrogen metabolism;Purine metabolism
SERP2353	SERP2353	membrane protein%2C putative	4.514	2.17442	5.04e-22	7.67e-20	up	GO:0016021;GO:0005886	CC:integral component of membrane;CC:plasma membrane;	------	------	------	------
SERP2027	lrgB	lrgB protein	15.835	3.98509	9.88e-22	1.42e-19	up	GO:0019835;GO:0012501;GO:0016021;GO:0005886	BP:cytolysis;BP:programmed cell death;CC:integral component of membrane;CC:plasma membrane;	K05339	lrgB	map02020	Two-component system
SERP1103	aroK	shikimate kinase	0.254	-1.97429	1.43e-20	1.94e-18	down	GO:0008652;GO:0009423;GO:0016310;GO:0009073;GO:0005737;GO:0000287;GO:0004765;GO:0005524	BP:cellular amino acid biosynthetic process;BP:chorismate biosynthetic process;BP:phosphorylation;BP:aromatic amino acid family biosynthetic process;CC:cytoplasm;MF:magnesium ion binding;MF:shikimate kinase activity;MF:ATP binding;	K00891	aroK	map00400	Phenylalanine, tyrosine and tryptophan biosynthesis
SERP2088	SERP2088	hydrolase%2C haloacid dehalogenase-like family	11.397	3.51058	4.76e-20	6.11e-18	up	GO:0016791	MF:phosphatase activity;	------	------	------	------
SERP0960	SERP0960	phosphate ABC transporter%2C phosphate-binding protein	8.015	3.00278	1.13e-17	1.37e-15	up	GO:0006817;GO:0005886;GO:0042301	BP:phosphate ion transport;CC:plasma membrane;MF:phosphate ion binding;	K02040	pstS	map05152;map02010;map02020	Tuberculosis;ABC transporters;Two-component system
SERP2382	SERP2382	ApbE family protein	0.259	-1.94964	1.67e-17	1.94e-15	down	GO:0017013;GO:0016740;GO:0046872	BP:protein flavinylation;MF:transferase activity;MF:metal ion binding;	K03734	apbE	------	------
SERP0397	nrdE	ribonucleoside-diphosphate reductase 2%2C alpha subunit	0.343	-1.54282	2.49e-17	2.7e-15	down	GO:0006260;GO:0004748;GO:0005524	BP:DNA replication;MF:ribonucleoside-diphosphate reductase activity, thioredoxin disulfide as acceptor;MF:ATP binding;	K00525	nrdA	map00240;map01232;map00230	Pyrimidine metabolism;Nucleotide metabolism;Purine metabolism
SERP0909	lexA	LexA repressor	0.247	-2.01686	2.54e-17	2.7e-15	down	GO:0006281;GO:0006260;GO:0045892;GO:0009432;GO:0006508;GO:0004252;GO:0003677	BP:DNA repair;BP:DNA replication;BP:negative regulation of transcription, DNA-templated;BP:SOS response;BP:proteolysis;MF:serine-type endopeptidase activity;MF:DNA binding;	K01356	lexA	------	------
SERP0672	cydA	cytochrome d ubiquinol oxidase%2C subunit I	3.745	1.905	9.39e-17	9.54e-15	up	GO:0019646;GO:0016021;GO:0070069;GO:0005886;GO:0046872;GO:0009055	BP:aerobic electron transport chain;CC:integral component of membrane;CC:cytochrome complex;CC:plasma membrane;MF:metal ion binding;MF:electron carrier activity;	K00425	cydA	map00190;map02020	Oxidative phosphorylation;Two-component system
SERP0852	recA	recA protein	0.23	-2.12182	9.85e-17	9.61e-15	down	GO:0006310;GO:0006281;GO:0009432;GO:0005737;GO:0003684;GO:0140664;GO:0003697;GO:0005524	BP:DNA recombination;BP:DNA repair;BP:SOS response;CC:cytoplasm;MF:damaged DNA binding;MF:old GO;MF:single-stranded DNA binding;MF:ATP binding;	K03553	recA	map03440	Homologous recombination
SERP0457	SERP0457	hypothetical protein	0.229	-2.12655	1.03e-16	9.66e-15	down	------	------	------	------	------	------
SERP0744	mraW	S-adenosyl-methyltransferase MraW	0.312	-1.67843	1.92e-16	1.72e-14	down	GO:0070475;GO:0005737;GO:0071424	BP:rRNA base methylation;CC:cytoplasm;MF:rRN;	K03438	mraW	------	------
SERP0922	SERP0922	thioesterase family protein	0.341	-1.55347	1.97e-16	1.72e-14	down	GO:0016787	MF:hydrolase activity;	K07107	ybgC	------	------
SERP1771	SERP1771	conserved hypothetical protein	0.25	-2.00277	4.49e-16	3.77e-14	down	GO:0016021;GO:0016787	CC:integral component of membrane;MF:hydrolase activity;	K07038	------	------	------
SERP1294	SERP1294	transglycosylase domain protein	0.324	-1.6267	6.86e-16	5.58e-14	down	GO:0016021	CC:integral component of membrane;	K12551	sgtA	map00550	Peptidoglycan biosynthesis
SERP1428	SERP1428	immunodominant antigen B%2C putative	0.161	-2.63267	1.02e-15	8.02e-14	down	------	------	------	------	------	------
SERP0169	cysE	serine acetyltransferase	0.229	-2.12444	1.28e-15	9.77e-14	down	GO:0006535;GO:0005737;GO:0009001	BP:cysteine biosynthetic process from serine;CC:cytoplasm;MF:serine O-acetyltransferase activity;	K00640	cysE	map00270;map00543;map00920;map05111	Cysteine and methionine metabolism;Exopolysaccharide biosynthesis;Sulfur metabolism;Biofilm formation - Vibrio cholerae
SERP0876	femC	glutamine synthetase FemC	0.387	-1.36983	1.87e-15	1.38e-13	down	GO:0006542;GO:0005737;GO:0004356;GO:0046872;GO:0005524	BP:glutamine biosynthetic process;CC:cytoplasm;MF:glutamate-ammonia ligase activity;MF:metal ion binding;MF:ATP binding;	K01915	glnA	map00630;map00220;map00910;map02020;map00250;map04727;map04724;map04217	Glyoxylate and dicarboxylate metabolism;Arginine biosynthesis;Nitrogen metabolism;Two-component system;Alanine, aspartate and glutamate metabolism;GABAergic synapse;Glutamatergic synapse;Necroptosis
SERP2247	arcD	arginine/ornithine antiporter	7.922	2.98591	4.95e-15	3.55e-13	up	GO:1903826;GO:0006527;GO:0005887;GO:0043858	BP:arginine transmembrane transport;BP:arginine catabolic process;CC:integral component of plasma membrane;MF:arginin;	K03758	arcD	------	------
SERP0935	SERP0935	ImpB/MucB/SamB family protein	0.274	-1.86595	7.29e-15	5.08e-13	down	GO:0009432;GO:0006281;GO:0003684	BP:SOS response;BP:DNA repair;MF:damaged DNA binding;	K03502	umuC	------	------
SERP1182	alaS	alanyl-tRNA synthetase	0.381	-1.39157	1.41e-14	9.55e-13	down	GO:0006419;GO:0005737;GO:0004813;GO:0000049;GO:0008270;GO:0005524	BP:alanyl-tRNA aminoacylation;CC:cytoplasm;MF:alanine-tRNA ligase activity;MF:tRNA binding;MF:zinc ion binding;MF:ATP binding;	K01872	alaS	map00970	Aminoacyl-tRNA biosynthesis
SERP2281	SERP2281	serine threonine rich antigen	0.202	-2.30962	1.75e-14	1.15e-12	down	------	------	------	------	------	------
SERP2246	SERP2246	transcriptional regulator%2C Crp/Fnr family	10.469	3.38804	1.94e-14	1.24e-12	up	GO:0006355;GO:0005737;GO:0030552;GO:0003677	BP:regulation of transcription, DNA-templated;CC:cytoplasm;MF:cAMP binding;MF:DNA binding;	K21828	arcR	------	------
SERP1039	SERP1039	methlytransferase%2C UbiE/COQ5 family	0.306	-1.70853	2.26e-14	1.38e-12	down	GO:0009234;GO:0032259;GO:0102027;GO:0102094;GO:0043770;GO:0102955;GO:0008168	BP:menaquinone biosynthetic process;BP:methylation;MF:S-adenosylmethionin;MF:S-adenosylmethionin;MF:demethylmenaquinone methyltransferase activity;MF:S-adenosylmethionin;MF:methyltransferase activity;	K03183	ubiE	map00130	Ubiquinone and other terpenoid-quinone biosynthesis
SERP0273	SERP0273	hydrolase%2C alpha/beta hydrolase fold family	0.276	-1.8578	2.26e-14	1.38e-12	down	GO:0016787;GO:0047570	MF:hydrolase activity;MF:3-oxoadipate enol-lactonase activity;	------	------	------	------
SERP1076	SERP1076	2-oxoisovalerate dehydrogenase%2C E2 component%2C dihydrolipoamide acetyltransferase	3.061	1.61417	5.65e-14	3.36e-12	up	GO:0016746	MF:transferase activity, transferring acyl groups;	K09699	bkdB	map00280;map00640	Valine, leucine and isoleucine degradation;Propanoate metabolism
SERP0660	SERP0660	cobalt transport family protein	3.138	1.64997	7.32e-14	4.25e-12	up	GO:0016021;GO:0005886	CC:integral component of membrane;CC:plasma membrane;	K16785	ecfT	map02010	ABC transporters
SERP0314	SERP0314	ABC transporter%2C ATP-binding protein	0.251	-1.99307	7.85e-14	4.45e-12	down	GO:0005886;GO:0005524	CC:plasma membrane;MF:ATP binding;	K19079	vraF	map02010;map02020;map05150;map01503	Cationic antimicrobial peptide (CAMP) resistance
SERP2455	SERP2455	conserved hypothetical protein	2.924	1.54789	8.74e-14	4.84e-12	up	GO:0051607;GO:0004519	BP:defense response to virus;MF:endonuclease activity;	------	------	------	------
SERP2526	SERP2526	IS431mec-like transposase	0.35	-1.51501	1.51e-13	8.2e-12	down	GO:0006310;GO:0015074;GO:0032196;GO:0003676;GO:0003677	BP:DNA recombination;BP:DNA integration;BP:transposition;MF:nucleic acid binding;MF:DNA binding;	K07498	------	------	------
SERP0083	SERP0083	phenol soluble modulin alpha	0.162	-2.62173	1.7e-13	8.99e-12	down	------	------	------	------	------	------
SERP0087	SERP0087	conserved hypothetical protein	0.442	-1.17916	1.87e-13	9.69e-12	down	------	------	------	------	------	------
SERP2264	SERP2264	cell wall surface anchor family protein	2.599	1.37818	3.42e-13	1.74e-11	up	GO:0016021	CC:integral component of membrane;	------	------	------	------
SERP1295	fhs	formate--tetrahydrofolate ligase	2.521	1.33409	3.57e-13	1.78e-11	up	GO:0035999;GO:0004329;GO:0005524	BP:tetrahydrofolate interconversion;MF:formate-tetrahydrofolate ligase activity;MF:ATP binding;	K01938	fhs	map00720;map00670	Carbon fixation pathways in prokaryotes;One carbon pool by folate
SERP2091	SERP2091	conserved hypothetical protein	0.32	-1.64212	4.39e-13	2.12e-11	down	------	------	------	------	------	------
SERP1987	narG	respiratory nitrate reductase%2C alpha subunit	0.224	-2.16119	4.43e-13	2.12e-11	down	GO:0042126;GO:0005886;GO:0009325;GO:0008940;GO:0043546;GO:0051539;GO:0046872	BP:nitrate metabolic process;CC:plasma membrane;CC:nitrate reductase complex;MF:nitrate reductase activity;MF:molybdopterin cofactor binding;MF:4 iron, 4 sulfur cluster binding;MF:metal ion binding;	K00370	narG	map00910;map02020	Nitrogen metabolism;Two-component system
SERP2456	SERP2456	hypothetical protein	2.309	1.20746	5.03e-13	2.36e-11	up	------	------	------	------	------	------
SERP1258	gltA	citrate synthase	0.46	-1.11941	5.85e-13	2.69e-11	down	GO:0006099;GO:0005737;GO:0036440	BP:tricarboxylic acid cycle;CC:cytoplasm;MF:citrate synthase activity;	K01647	gltA	map00020;map00630	Citrate cycle (TCA cycle);Glyoxylate and dicarboxylate metabolism
SERP2249	arcB-1	ornithine carbamoyltransferase	7.73	2.95039	6.64e-13	3e-11	up	GO:0006526;GO:0019547;GO:0005737;GO:0004585;GO:0016597	BP:arginine biosynthetic process;BP:arginine catabolic process to ornithine;CC:cytoplasm;MF:ornithine carbamoyltransferase activity;MF:amino acid binding;	K00611	argF	map00220	Arginine biosynthesis
SERP0692	SERP0692	Mn2+/Fe2+ transporter%2C NRAMP family	0.436	-1.19908	7.64e-13	3.39e-11	down	GO:0016021;GO:0005886;GO:0046873;GO:0046872;GO:0015293	CC:integral component of membrane;CC:plasma membrane;MF:metal ion transmembrane transporter activity;MF:metal ion binding;MF:symporter activity;	K03322	mntH	------	------
SERP2026	lrgA	holin-like protein LrgA	9.234	3.20695	8.1e-13	3.52e-11	up	GO:0019835;GO:0012501;GO:0016021;GO:0005886	BP:cytolysis;BP:programmed cell death;CC:integral component of membrane;CC:plasma membrane;	K05338	lrgA	map02020	Two-component system
SERP2250	arcA	arginine deiminase	8.557	3.09703	8.37e-13	3.58e-11	up	GO:0019547;GO:0005737;GO:0016990	BP:arginine catabolic process to ornithine;CC:cytoplasm;MF:arginine deiminase activity;	K01478	arcA	map00220	Arginine biosynthesis
SERP0764	pyrR	pyrimidine operon regulatory protein	0.374	-1.42043	9.89e-13	4.16e-11	down	GO:0006353;GO:0004422;GO:0052657;GO:0003723;GO:0004845	BP:DNA-templated transcription, termination;MF:hypoxanthine phosphoribosyltransferase activity;MF:guanine phosphoribosyltransferase activity;MF:RNA binding;MF:uracil phosphoribosyltransferase activity;	K02825	pyrR	map00240;map01232	Pyrimidine metabolism;Nucleotide metabolism
SERP1583	SERP1583	IS431mec-like transposase	0.298	-1.74856	1.19e-12	4.93e-11	down	GO:0032196	BP:transposition;	------	------	------	------
SERP1144	SERP1144	conserved hypothetical protein	2.315	1.21072	1.53e-12	6.21e-11	up	GO:0035598;GO:0046872;GO:0051539	MF:N6-threonylcarbomyladenosine methylthiotransferase activity;MF:metal ion binding;MF:4 iron, 4 sulfur cluster binding;	K18707	mtaB	------	------
SERP1892	SERP1892	hypothetical protein	4.374	2.12901	1.71e-12	6.82e-11	up	GO:0016021	CC:integral component of membrane;	------	------	------	------
SERP0674	SERP0674	potassium uptake protein TrkA	2.661	1.4121	1.73e-12	6.82e-11	up	GO:0006813;GO:0008324	BP:potassium ion transport;MF:cation transmembrane transporter activity;	K03499	trkA	------	------
SERP2101	SERP2101	ribose transport protein	4.558	2.18833	1.99e-12	7.71e-11	up	GO:0019303;GO:0005737;GO:0016872;GO:0062193;GO:0048029	BP:D-ribose catabolic process;CC:cytoplasm;MF:intramolecular lyase activity;MF:D-ribose pyranase activity;MF:monosaccharide binding;	K06726	rbsD	map02010	ABC transporters
SERP2410	SERP2410	hypothetical protein	3.105	1.6348	2.34e-12	8.93e-11	up	------	------	------	------	------	------
SERP1031	SERP1031	conserved hypothetical protein	3.666	1.87438	2.87e-12	1.08e-10	up	GO:0016021	CC:integral component of membrane;	------	------	------	------
SERP1351	SERP1351	conserved hypothetical protein	2.526	1.33691	3.05e-12	1.13e-10	up	GO:0016021	CC:integral component of membrane;	------	------	------	------
SERP1246	thrS	threonyl-tRNA synthetase	0.311	-1.68706	3.25e-12	1.18e-10	down	GO:0006435;GO:0005737;GO:0000049;GO:0004829;GO:0046872;GO:0005524	BP:threonyl-tRNA aminoacylation;CC:cytoplasm;MF:tRNA binding;MF:threonine-tRNA ligase activity;MF:metal ion binding;MF:ATP binding;	K01868	thrS	map00970	Aminoacyl-tRNA biosynthesis
SERP2191	cysJ	sulfite reductase (NADPH) flavoprotein alpha-component	0.398	-1.32835	5.5e-12	1.97e-10	down	GO:0019344;GO:0050660;GO:0004783;GO:0010181	BP:cysteine biosynthetic process;MF:flavin adenine dinucleotide binding;MF:sulfite reductas;MF:FMN binding;	K00380	cysJ	map00920	Sulfur metabolism
SERP2351	arcB-2	ornithine carbamoyltransferase	3.682	1.88067	6.62e-12	2.34e-10	up	GO:0006526;GO:0005737;GO:0004585;GO:0016597	BP:arginine biosynthetic process;CC:cytoplasm;MF:ornithine carbamoyltransferase activity;MF:amino acid binding;	K00611	argF	map00220	Arginine biosynthesis
SERP0963	lysC	aspartokinase%2C alpha and beta subunits	2.646	1.40388	8.69e-12	3.03e-10	up	GO:0016310;GO:0019877;GO:0009089;GO:0009088;GO:0005737;GO:0004072;GO:0005524	BP:phosphorylation;BP:diaminopimelate biosynthetic process;BP:lysine biosynthetic process via diaminopimelate;BP:threonine biosynthetic process;CC:cytoplasm;MF:aspartate kinase activity;MF:ATP binding;	K00928	lysC	map00270;map00300;map00260;map00261	Cysteine and methionine metabolism;Lysine biosynthesis;Glycine, serine and threonine metabolism;Monobactam biosynthesis
SERP0170	cysS	cysteinyl-tRNA synthetase	0.302	-1.72975	9.78e-12	3.36e-10	down	GO:0006423;GO:0005737;GO:0004817;GO:0008270;GO:0005524	BP:cysteinyl-tRNA aminoacylation;CC:cytoplasm;MF:cysteine-tRNA ligase activity;MF:zinc ion binding;MF:ATP binding;	K01883	cysS	map00970	Aminoacyl-tRNA biosynthesis
SERP1079	lpdA	2-oxoisovalerate dehydrogenase%2C E3 component%2C lipoamide dehydrogenase	2.283	1.19075	2.64e-11	8.95e-10	up	GO:0045454;GO:0016020;GO:0050660;GO:0004148	BP:cell redox homeostasis;CC:membrane;MF:flavin adenine dinucleotide binding;MF:dihydrolipoyl dehydrogenase activity;	K00382	lpd	map00630;map00310;map00640;map00620;map00010;map00260;map00020;map00280;map00380	Citrate cycle (TCA cycle);Valine, leucine and isoleucine degradation;Tryptophan metabolism
SERP2363	brnQ-2	branched-chain amino acid transport system II carrier protein	0.373	-1.42328	3.22e-11	1.08e-09	down	GO:0016021;GO:0005886;GO:0015658	CC:integral component of membrane;CC:plasma membrane;MF:branched-chain amino acid transmembrane transporter activity;	K03311	------	------	------
SERP0959	SERP0959	phosphate ABC transporter%2C permease protein	6.192	2.63045	3.71e-11	1.22e-09	up	GO:0015675;GO:0006817;GO:0016021;GO:0005886;GO:0005315	BP:nickel cation transport;BP:phosphate ion transport;CC:integral component of membrane;CC:plasma membrane;MF:inorganic phosphate transmembrane transporter activity;	K02037	pstC	map02010	ABC transporters
SERP1316	SERP1316	cell wall surface anchor family protein	0.246	-2.02462	4.73e-11	1.54e-09	down	------	------	------	------	------	------
SERP2248	SERP2248	hypothetical protein	7.636	2.93274	6.38e-11	2.05e-09	up	------	------	------	------	------	------
SERP1478	SERP1478	transcriptional regulator%2C GntR family	3.886	1.95847	7.01e-11	2.22e-09	up	GO:0003700	MF:transcription factor activity, sequence-specific DNA binding;	------	------	------	------
SERP2102	SERP2102	membrane protein%2C putative	3.232	1.69254	9.69e-11	3.03e-09	up	GO:0016021;GO:0005886;GO:0015144	CC:integral component of membrane;CC:plasma membrane;MF:carbohydrate transmembrane transporter activity;	K06216	rbsU	------	------
SERP0336	SERP0336	conserved hypothetical protein	2.348	1.23152	1.03e-10	3.17e-09	up	------	------	K09768	------	------	------
SERP0766	pyrB	aspartate carbamoyltransferase	0.254	-1.97607	1.51e-10	4.6e-09	down	GO:0006221;GO:0044205;GO:0006520;GO:0006207;GO:0016597;GO:0004070	BP:pyrimidine nucleotide biosynthetic process;BP:'de novo' UMP biosynthetic process;BP:cellular amino acid metabolic process;BP:'de novo' pyrimidine nucleobase biosynthetic process;MF:amino acid binding;MF:aspartate carbamoyltransferase activity;	K00609	pyrB	map00240;map00250	Pyrimidine metabolism;Alanine, aspartate and glutamate metabolism
SERP1963	SERP1963	acetyltransferase%2C GNAT family	3.445	1.78461	1.65e-10	4.96e-09	up	GO:0006048;GO:0004343	BP:UDP-N-acetylglucosamine biosynthetic process;MF:glucosamine 6-phosphate N-acetyltransferase activity;	------	------	------	------
SERP1542	SERP1542	hypothetical protein	0.371	-1.42891	1.72e-10	5.04e-09	down	------	------	------	------	------	------
SERP1234	hemC	porphobilinogen deaminase	2.061	1.0434	1.88e-10	5.44e-09	up	GO:0006782;GO:0018160;GO:0006779;GO:0004418	BP:protoporphyrinogen IX biosynthetic process;BP:peptidyl-pyrromethane cofactor linkage;BP:porphyrin-containing compound biosynthetic process;MF:hydroxymethylbilane synthase activity;	K01749	hemC	map00860	Porphyrin metabolism
SERP1964	SERP1964	conserved hypothetical protein	3.25	1.70034	2.09e-10	6e-09	up	GO:0016021	CC:integral component of membrane;	------	------	------	------
SERP2074	SERP2074	HesA/MoeB/ThiF family protein	2.341	1.22728	2.4e-10	6.76e-09	up	GO:0016779;GO:0008641	MF:nucleotidyltransferase activity;MF:small protein activating enzyme activity;	K03148	thiF	map00730;map04122	Thiamine metabolism;Sulfur relay system
SERP1077	SERP1077	2-oxoisovalerate dehydrogenase%2C E1 component%2C beta subunit	2.378	1.24975	2.41e-10	6.76e-09	up	GO:0003824;GO:0016491;GO:0004739	MF:catalytic activity;MF:oxidoreductase activity;MF:pyruvate dehydrogenas;	K00167	bkdA2	map00280;map00640	Valine, leucine and isoleucine degradation;Propanoate metabolism
SERP0242	SERP0242	pyridine nucleotide-disulfide oxidoreductase family protein	2.152	1.10565	3.08e-10	8.52e-09	up	GO:0045454;GO:0016668;GO:0050660	BP:cell redox homeostasis;MF:oxidoreductase activity, acting on a sulfur group of donors, NA;MF:flavin adenine dinucleotide binding;	------	------	------	------
SERP0859	SERP0859	conserved hypothetical protein	0.44	-1.18369	4.02e-10	1.1e-08	down	------	------	------	------	------	------
SERP0991	SERP0991	ISSep1-like transposase	235.432	7.87917	4.2e-10	1.14e-08	up	------	------	------	------	------	------
SERP0466	SERP0466	cold shock protein%2C CSD family	0.285	-1.81157	4.25e-10	1.14e-08	down	GO:0005737;GO:0003676;GO:0003677	CC:cytoplasm;MF:nucleic acid binding;MF:DNA binding;	K03704	cspA	------	------
SERP1458	SERP1458	conserved domain protein	0.162	-2.62408	4.66e-10	1.24e-08	down	------	------	------	------	------	------
SERP0635	SERP0635	transcriptional regulator%2C MarR family	0.222	-2.17342	4.94e-10	1.29e-08	down	GO:0003700	MF:transcription factor activity, sequence-specific DNA binding;	------	------	------	------
SERP1480	SERP1480	conserved hypothetical protein	0.247	-2.01452	6.43e-10	1.67e-08	down	GO:0016021	CC:integral component of membrane;	------	------	------	------
SERP2128	SERP2128	delta-1-pyrroline-5-carboxylate dehydrogenase%2C putative	0.323	-1.63177	7.11e-10	1.83e-08	down	GO:0006537;GO:0010133;GO:0003842	BP:glutamate biosynthetic process;BP:proline catabolic process to glutamate;MF:1-pyrroline-5-carboxylate dehydrogenase activity;	K00294	------	map00250;map00330	Alanine, aspartate and glutamate metabolism;Arginine and proline metabolism
SERP0363	SERP0363	glycosyl transferase%2C group 2 family protein	0.387	-1.36862	7.26e-10	1.84e-08	down	GO:0016021;GO:0016740;GO:0016757	CC:integral component of membrane;MF:transferase activity;MF:transferase activity, transferring glycosyl groups;	K25617	csbB	map00552	Teichoic acid biosynthesis
SERP0100	SERP0100	LysM domain protein	3.526	1.81797	8e-10	2.01e-08	up	GO:0019835;GO:0000917;GO:0071555;GO:0042742;GO:0008152;GO:0009986;GO:0005576;GO:0016787;GO:0008745	BP:cytolysis;BP:barrier septum assembly;BP:cell wall organization;BP:defense response to bacterium;BP:metabolic process;CC:cell surface;CC:extracellular region;MF:hydrolase activity;MF:N-acetylmuramoyl-L-alanine amidase activity;	K22409	sle1	------	------
SERP0491	SERP0491	ABC transporter%2C substrate-binding protein	2.18	1.12441	8.45e-10	2.1e-08	up	GO:0016020	CC:membrane;	K02073	metQ	map02010	ABC transporters
SERP0665	SERP0665	hypothetical protein	3.249	1.7001	1.14e-09	2.81e-08	up	------	------	------	------	------	------
SERP1769	SERP1769	hemolysin III%2C putative	0.434	-1.20412	1.21e-09	2.95e-08	down	GO:0019835;GO:0016021	BP:cytolysis;CC:integral component of membrane;	K11068	hlyIII	------	------
SERP2100	rbsK	ribokinase	3.614	1.85344	1.38e-09	3.33e-08	up	GO:0019303;GO:0005737;GO:0046872;GO:0004747;GO:0005524	BP:D-ribose catabolic process;CC:cytoplasm;MF:metal ion binding;MF:ribokinase activity;MF:ATP binding;	K00852	rbsK	map00030	Pentose phosphate pathway
SERP1436	SERP1436	conserved hypothetical protein TIGR00147	0.435	-1.20061	1.66e-09	3.96e-08	down	GO:0008654;GO:0016310;GO:0016301;GO:0046872;GO:0004143;GO:0005524	BP:phospholipid biosynthetic process;BP:phosphorylation;MF:kinase activity;MF:metal ion binding;MF:diacylglycerol kinase activity;MF:ATP binding;	K07029	dagK	map00564;map00561	Glycerophospholipid metabolism;Glycerolipid metabolism
SERP1776	SERP1776	iron compound ABC transporter%2C permease protein	2.634	1.39732	1.67e-09	3.96e-08	up	GO:0016021;GO:0005886;GO:0022857	CC:integral component of membrane;CC:plasma membrane;MF:transmembrane transporter activity;	K23183	fecC	map02010	ABC transporters
SERP1855	SERP1855	molybdopterin biosynthesis MoeA protein%2C putative	2.21	1.14419	2.14e-09	5.02e-08	up	GO:0006777;GO:0032324;GO:0061599;GO:0046872	BP:Mo-molybdopterin cofactor biosynthetic process;BP:molybdopterin cofactor biosynthetic process;MF:molybdopterin molybdotransferase activity;MF:metal ion binding;	K03750	moeA	map00790	Folate biosynthesis
SERP0921	acnA	aconitate hydratase	0.38	-1.39564	2.27e-09	5.27e-08	down	GO:0019679;GO:0006099;GO:0003729;GO:0051539;GO:0047456;GO:0003730;GO:0047780;GO:0003994;GO:0046872;GO:0016829;GO:0003723	BP:propionate metabolic process, methylcitrate cycle;BP:tricarboxylic acid cycle;MF:mRNA binding;MF:4 iron, 4 sulfur cluster binding;MF:2-methylisocitrate dehydratase activity;MF:mRNA 3'-UTR binding;MF:citrate dehydratase activity;MF:aconitate hydratase activity;MF:metal ion binding;MF:lyase activity;MF:RNA binding;	K01681	acnA	map00020;map00630;map00720	Citrate cycle (TCA cycle);Glyoxylate and dicarboxylate metabolism;Carbon fixation pathways in prokaryotes
SERP1397	sspA	glutamyl endopeptidase precursor SspA	0.245	-2.02983	2.37e-09	5.45e-08	down	GO:0006508;GO:0005576;GO:0004252	BP:proteolysis;CC:extracellular region;MF:serine-type endopeptidase activity;	K01318	sspA	map02024	Quorum sensing
SERP0184	rpoC	DNA-directed RNA polymerase%2C beta' subunit	2.861	1.51638	2.76e-09	6.3e-08	up	GO:0006351;GO:0000428;GO:0000287;GO:0008270;GO:0003677;GO:0003899	BP:transcription, DNA-templated;CC:DNA-directed RNA polymerase complex;MF:magnesium ion binding;MF:zinc ion binding;MF:DNA binding;MF:DNA-directed RNA polymerase activity;	K03046	rpoC	map03020	RNA polymerase
SERP0121	SERP0121	conserved hypothetical protein	0.42	-1.25031	3.04e-09	6.87e-08	down	------	------	------	------	------	------
SERP1005	SERP1005	ABC transporter%2C permease protein	2.684	1.42459	3.45e-09	7.71e-08	up	GO:0016021;GO:0005886	CC:integral component of membrane;CC:plasma membrane;	K02004	------	------	------
SERP2340	SERP2340	drug resistance transporter%2C EmrB/QacA family	0.218	-2.19886	3.6e-09	7.98e-08	down	GO:0016021;GO:0005886;GO:0022857	CC:integral component of membrane;CC:plasma membrane;MF:transmembrane transporter activity;	K18934	lmrS	------	------
SERP0875	glnR	glutamine synthetase repressor	0.314	-1.67139	3.65e-09	8.01e-08	down	GO:0006355;GO:0003677	BP:regulation of transcription, DNA-templated;MF:DNA binding;	K03713	glnR	------	------
SERP0729	uvrC	excinuclease ABC%2C C subunit	2.055	1.03907	3.68e-09	8.01e-08	up	GO:0006289;GO:0009432;GO:0005737;GO:0009380;GO:0009381;GO:0003677	BP:nucleotide-excision repair;BP:SOS response;CC:cytoplasm;CC:excinuclease repair complex;MF:excinuclease ABC activity;MF:DNA binding;	K03703	uvrC	map03420	Nucleotide excision repair
SERP0910	SERP0910	conserved hypothetical protein	0.331	-1.59457	4.09e-09	8.8e-08	down	GO:0016021	CC:integral component of membrane;	------	------	------	------
SERP2320	SERP2320	choline/carnitine/betaine transporter	0.405	-1.30405	4.11e-09	8.8e-08	down	GO:0071705;GO:0016021;GO:0005886;GO:0022857	BP:nitrogen compound transport;CC:integral component of membrane;CC:plasma membrane;MF:transmembrane transporter activity;	K05020	opuD	------	------
SERP2261	manA-2	mannose-6-phosphate isomerase%2C class I	3.525	1.81744	4.39e-09	9.3e-08	up	GO:0005975;GO:0004476;GO:0008270	BP:carbohydrate metabolic process;MF:mannose-6-phosphate isomerase activity;MF:zinc ion binding;	K01809	manA	map00520;map01250;map00541;map00051	Amino sugar and nucleotide sugar metabolism;Biosynthesis of nucleotide sugars;O-Antigen nucleotide sugar biosynthesis;Fructose and mannose metabolism
SERP0315	SERP0315	ABC transporter%2C permease protein	0.357	-1.48432	5.48e-09	1.15e-07	down	GO:0055085;GO:0016021;GO:0005886	BP:transmembrane transport;CC:integral component of membrane;CC:plasma membrane;	K19080	vraG	map02010;map02020;map05150;map01503	Cationic antimicrobial peptide (CAMP) resistance
SERP1102	gcvT	glycine cleavage system T protein	0.375	-1.4139	5.76e-09	1.2e-07	down	GO:0019464;GO:0032259;GO:0008483;GO:0004047;GO:0008168	BP:glycine decarboxylation via glycine cleavage system;BP:methylation;MF:transaminase activity;MF:aminomethyltransferase activity;MF:methyltransferase activity;	K00605	gcvT	map00630;map00670;map00260	Glyoxylate and dicarboxylate metabolism;One carbon pool by folate;Glycine, serine and threonine metabolism
SERP2073	SERP2073	thiG protein%2C putative	2.14	1.09756	6.31e-09	1.3e-07	up	GO:0009229;GO:0009228;GO:0005737;GO:0016783;GO:1990107	BP:thiamine diphosphate biosynthetic process;BP:thiamine biosynthetic process;CC:cytoplasm;MF:sulfurtransferase activity;MF:thiazole synthase activity;	K03149	thiG	map00730	Thiamine metabolism
SERP2367	SERP2367	transporter%2C putative	6.512	2.70311	8.5e-09	1.73e-07	up	GO:0016021;GO:0005886;GO:0022857	CC:integral component of membrane;CC:plasma membrane;MF:transmembrane transporter activity;	------	------	------	------
SERP1323	SERP1323	lysophospholipase%2C putative	0.46	-1.11971	1.12e-08	2.27e-07	down	GO:0016787	MF:hydrolase activity;	K01048	pldB	map00564	Glycerophospholipid metabolism
SEA0021	SEA0021	truncated IS431mec-like transposase	0.464	-1.10809	1.14e-08	2.28e-07	down	GO:0015074;GO:0032196;GO:0003676	BP:DNA integration;BP:transposition;MF:nucleic acid binding;	------	------	------	------
SERP2463	cas1	CRISPR-associated protein Cas1	0.447	-1.16176	1.22e-08	2.42e-07	down	GO:0043571;GO:0051607;GO:0046872;GO:0003677;GO:0004520	BP:maintenance of CRISPR repeat elements;BP:defense response to virus;MF:metal ion binding;MF:DNA binding;MF:endodeoxyribonuclease activity;	K15342	cas1	------	------
SERP1038	SERP1038	polyprenyl synthetase	0.448	-1.15687	1.26e-08	2.48e-07	down	GO:0008299;GO:0016740	BP:isoprenoid biosynthetic process;MF:transferase activity;	K24873	hepT	map00900	Terpenoid backbone biosynthesis
SERP0957	SERP0957	phosphate ABC transporter%2C ATP-binding protein	4.561	2.18935	1.58e-08	3.08e-07	up	GO:0016020;GO:0005886;GO:0016787;GO:0005315;GO:0015415;GO:0005524	CC:membrane;CC:plasma membrane;MF:hydrolase activity;MF:inorganic phosphate transmembrane transporter activity;MF:ATPase-coupled phosphate ion transmembrane transporter activity;MF:ATP binding;	K02036	pstB	map02010	ABC transporters
SERP1894	SERP1894	inositol monophosphatase family protein	3.049	1.60835	2.12e-08	4.11e-07	up	GO:0046855	BP:inositol phosphate dephosphorylation;	------	------	------	------
SERP0244	SERP0244	oxidoreductase%2C aldo/keto reductase family	0.39	-1.35867	2.25e-08	4.31e-07	down	GO:0016491	MF:oxidoreductase activity;	------	------	------	------
SERP0183	rpoB	DNA-directed RNA polymerase%2C beta subunit	2.217	1.14877	2.42e-08	4.58e-07	up	GO:0006351;GO:0000428;GO:0003899;GO:0003677;GO:0032549	BP:transcription, DNA-templated;CC:DNA-directed RNA polymerase complex;MF:DNA-directed RNA polymerase activity;MF:DNA binding;MF:ribonucleoside binding;	K03043	rpoB	map03020	RNA polymerase
SERP2260	SERP2260	PTS system%2C fructose-specific IIABC components	3.361	1.74872	2.46e-08	4.61e-07	up	GO:0009401;GO:0016021;GO:0005886;GO:0022877;GO:0005351	BP:phosphoenolpyruvate-dependent sugar phosphotransferase system;CC:integral component of membrane;CC:plasma membrane;MF:protein-;MF:suga;	K25814	manP	map02060;map00051	Phosphotransferase system (PTS);Fructose and mannose metabolism
SERP2129	SERP2129	oxidoreductase%2C short-chain dehydrogenase/reductase family	0.371	-1.43162	2.52e-08	4.69e-07	down	GO:0016491	MF:oxidoreductase activity;	------	------	------	------
SERP0122	SERP0122	DNA polymerase III%2C delta prime subunit%2C putative	0.369	-1.43723	3.12e-08	5.75e-07	down	GO:0006260;GO:0009360;GO:0003887;GO:0003677	BP:DNA replication;CC:DNA polymerase III complex;MF:DNA-directed DNA polymerase activity;MF:DNA binding;	K02341	holB	map03430;map03440;map03030	Mismatch repair;Homologous recombination;DNA replication
SERP1914	SERP1914	Na+/H+ antiporter%2C putative	2.114	1.08014	3.17e-08	5.82e-07	up	GO:0016021;GO:0005886	CC:integral component of membrane;CC:plasma membrane;	------	------	------	------
SERP0216	SERP0216	hexulose-6-phosphate synthase%2C putative	0.386	-1.37487	4.64e-08	8.32e-07	down	GO:0005975;GO:0006207;GO:0019647;GO:0006730;GO:0043801;GO:0004590	BP:carbohydrate metabolic process;BP:'de novo' pyrimidine nucleobase biosynthetic process;BP:formaldehyde assimilation via ribulose monophosphate cycle;BP:one-carbon metabolic process;MF:hexulose-6-phosphate synthase activity;MF:orotidine-5'-phosphate decarboxylase activity;	K08093	hxlA	map00680;map00030	Methane metabolism;Pentose phosphate pathway
SERP0577	SERP0577	ISSep1-like transposase	0.351	-1.51059	5.93e-08	1.05e-06	down	------	------	------	------	------	------
SERP1730	SERP1730	ISSep1-like transposase	0.351	-1.51059	5.93e-08	1.05e-06	down	------	------	------	------	------	------
SERP1004	SERP1004	ABC transporter%2C ATP-binding protein	2.423	1.27696	6.1e-08	1.07e-06	up	GO:0005886;GO:0005524	CC:plasma membrane;MF:ATP binding;	K02003	------	------	------
SERP0849	SERP0849	transcriptional regulator%2C Cro/CI family	0.454	-1.13815	6.66e-08	1.16e-06	down	GO:0016021;GO:0003677	CC:integral component of membrane;MF:DNA binding;	------	------	------	------
SERP0958	SERP0958	phosphate ABC transporter%2C permease protein	4.41	2.14081	6.72e-08	1.16e-06	up	GO:0015675;GO:0035435;GO:0005887;GO:0005315	BP:nickel cation transport;BP:phosphate ion transmembrane transport;CC:integral component of plasma membrane;MF:inorganic phosphate transmembrane transporter activity;	K02038	pstA	map02010	ABC transporters
SERP0123	SERP0123	conserved hypothetical protein	0.415	-1.26867	7.6e-08	1.3e-06	down	GO:0004190	MF:aspartic-type endopeptidase activity;	------	------	------	------
SERP0065	SERP0065	conserved hypothetical protein	2.828	1.49969	8.35e-08	1.42e-06	up	------	------	------	------	------	------
SERP0902	SERP0902	amino acid permease family protein	2.396	1.26051	8.44e-08	1.43e-06	up	GO:0006865;GO:0055085;GO:0016021	BP:amino acid transport;BP:transmembrane transport;CC:integral component of membrane;	K03293	------	------	------
SERP0788	rpe	ribulose-phosphate 3-epimerase	0.393	-1.34597	8.83e-08	1.48e-06	down	GO:0006098;GO:0019323;GO:0004750;GO:0046872	BP:pentose-phosphate shunt;BP:pentose catabolic process;MF:ribulose-phosphate 3-epimerase activity;MF:metal ion binding;	K01783	rpe	map00040;map00030;map00710	Pentose and glucuronate interconversions;Pentose phosphate pathway;Carbon fixation in photosynthetic organisms
SEA0009	SEA0009	transcriptional regulator%2C putative	2.044	1.03174	9.83e-08	1.64e-06	up	GO:0005988;GO:0003700	BP:lactose metabolic process;MF:transcription factor activity, sequence-specific DNA binding;	------	------	------	------
SERP1789	lacG	6-phospho-beta-galactosidase	3.319	1.73094	1.01e-07	1.68e-06	up	GO:0019512;GO:0033920	BP:lactose catabolic process via tagatose-6-phosphate;MF:6-phospho-beta-galactosidase activity;	K01220	lacG	map00052	Galactose metabolism
SERP0897	hom	homoserine dehydrogenase	0.304	-1.71688	1.19e-07	1.95e-06	down	GO:0009097;GO:0009086;GO:0009088;GO:0050661;GO:0004412	BP:isoleucine biosynthetic process;BP:methionine biosynthetic process;BP:threonine biosynthetic process;MF:NADP binding;MF:homoserine dehydrogenase activity;	K00003	hom	map00270;map00300;map00260	Cysteine and methionine metabolism;Lysine biosynthesis;Glycine, serine and threonine metabolism
SERP1183	SERP1183	helicase%2C putative%2C RecD/TraA family	0.477	-1.06926	1.22e-07	1.99e-06	down	GO:0016787;GO:0043139;GO:0005524;GO:0016887;GO:0003677	MF:hydrolase activity;MF:5'-3' DNA helicase activity;MF:ATP binding;MF:ATPase activity;MF:DNA binding;	K03581	recD	map03440	Homologous recombination
SERP0524	SERP0524	NADH dehydrogenase%2C putative	0.43	-1.21861	1.26e-07	2.05e-06	down	GO:0006116;GO:0003954	BP:NADH oxidation;MF:NADH dehydrogenase activity;	K03885	ndh	map00190	Oxidative phosphorylation
SERP0695	SERP0695	conserved hypothetical protein	0.438	-1.19105	1.31e-07	2.12e-06	down	GO:0016021	CC:integral component of membrane;	------	------	------	------
SERP2428	arsA	arsenical pump-driving ATPase	2.439	1.28656	1.34e-07	2.15e-06	up	GO:0015446;GO:0016887;GO:0005524	MF:ATPase-coupled arsenite transmembrane transporter activity;MF:ATPase activity;MF:ATP binding;	K01551	arsA	------	------
SERP0471	SERP0471	conserved hypothetical protein	2.52	1.33357	1.36e-07	2.17e-06	up	------	------	------	------	------	------
SERP0158	SERP0158	pyridoxine biosynthesis protein	0.337	-1.57012	1.49e-07	2.36e-06	down	GO:0042823;GO:0036381	BP:pyridoxal phosphate biosynthetic process;MF:pyridoxal 5'-phosphate synthas;	K06215	pdxS	map00750	Vitamin B6 metabolism
SERP1391	SERP1391	RNA methyltransferase%2C TrmH family%2C group 2	3.442	1.78306	1.5e-07	2.36e-06	up	GO:0005737;GO:0008757;GO:0003723;GO:0008175	CC:cytoplasm;MF:S-adenosylmethionine-dependent methyltransferase activity;MF:RNA binding;MF:tRNA methyltransferase activity;	K03216	trmL	------	------
SERP0362	SERP0362	oxidoreductase%2C aldo/keto reductase family	0.329	-1.60586	1.53e-07	2.4e-06	down	GO:0050580;GO:0016491	MF:2,5-didehydrogluconate reductase activity;MF:oxidoreductase activity;	------	------	------	------
SERP2000	SERP2000	lipoprotein%2C putative	0.491	-1.02765	1.56e-07	2.42e-06	down	------	------	------	------	------	------
SERP2411	SERP2411	oxidoreductase%2C short chain dehydrogenase/reductase family	2.07	1.04978	1.65e-07	2.55e-06	up	GO:0004316	MF:3-oxoacyl-[acyl-carrier-protein] reductas;	------	------	------	------
SERP1986	narH	respiratory nitrate reductase%2C beta subunit	0.318	-1.65217	1.77e-07	2.72e-06	down	GO:0042126;GO:0009325;GO:0008940	BP:nitrate metabolic process;CC:nitrate reductase complex;MF:nitrate reductase activity;	K00371	narH	map00910;map02020	Nitrogen metabolism;Two-component system
SERP1302	SERP1302	conserved hypothetical protein	2.132	1.09249	1.89e-07	2.88e-06	up	GO:0000049;GO:0004826;GO:0004812	MF:tRNA binding;MF:phenylalanine-tRNA ligase activity;MF:aminoacyl-tRNA ligase activity;	K06878	------	------	------
SERP0204	SERP0204	cytidine/deoxycytidylate deaminase family protein	0.409	-1.29147	2.28e-07	3.43e-06	down	GO:0002100;GO:0052717;GO:0008270	BP:tRNA wobble adenosine to inosine editing;MF:tRNA-specific adenosine-34 deaminase activity;MF:zinc ion binding;	K11991	tadA	------	------
SERP1101	SERP1101	glycine cleavage system P protein%2C subunit 1	0.424	-1.23903	2.28e-07	3.43e-06	down	GO:0019464;GO:0009116;GO:0004375	BP:glycine decarboxylation via glycine cleavage system;BP:nucleoside metabolic process;MF:glycine dehydrogenas;	K00282	gcvPA	map00630;map00260	Glyoxylate and dicarboxylate metabolism;Glycine, serine and threonine metabolism
SERP1666	ilvB	acetolactate synthase%2C large subunit%2C biosynthetic type	4.33	2.1143	2.36e-07	3.54e-06	up	GO:0009234;GO:0009099;GO:0009097;GO:0050660;GO:0000287;GO:0030976;GO:0003984	BP:menaquinone biosynthetic process;BP:valine biosynthetic process;BP:isoleucine biosynthetic process;MF:flavin adenine dinucleotide binding;MF:magnesium ion binding;MF:thiamine pyrophosphate binding;MF:acetolactate synthase activity;	K01652	ilvB	map00660;map00290;map00770;map00650	C5-Branched dibasic acid metabolism;Valine, leucine and isoleucine biosynthesis;Pantothenate and CoA biosynthesis;Butanoate metabolism
SERP1979	sarZ	transcriptional regulator%2C MarR family	0.46	-1.11984	2.56e-07	3.81e-06	down	GO:0005737;GO:0003700;GO:0003677	CC:cytoplasm;MF:transcription factor activity, sequence-specific DNA binding;MF:DNA binding;	K23775	ohrR	------	------
SERP0172	SERP0172	RNA methyltransferase%2C TrmH family%2C group 3	0.373	-1.42331	3.01e-07	4.45e-06	down	GO:0006396;GO:0005737;GO:0008173;GO:0003723	BP:RNA processing;CC:cytoplasm;MF:RNA methyltransferase activity;MF:RNA binding;	K03218	rlmB	------	------
SERP1790	lacE	PTS system%2C lactose-specific IIBC components	3.047	1.60723	3.42e-07	5.02e-06	up	GO:0016310;GO:0009401;GO:0016021;GO:0005886;GO:0022869;GO:0016301	BP:phosphorylation;BP:phosphoenolpyruvate-dependent sugar phosphotransferase system;CC:integral component of membrane;CC:plasma membrane;MF:protein-;MF:kinase activity;	K02788	lacE	map02060;map00052	Phosphotransferase system (PTS);Galactose metabolism
SERP2362	SERP2362	transcriptional regulator%2C TetR family	0.416	-1.26438	3.56e-07	5.2e-06	down	GO:0003677	MF:DNA binding;	------	------	------	------
SERP2255	SERP2255	conserved hypothetical protein	0.425	-1.23472	3.71e-07	5.36e-06	down	------	------	------	------	------	------
SERP0768	carA	carbamoyl-phosphate synthase%2C small subunit	0.31	-1.68956	4.23e-07	6.07e-06	down	GO:0006221;GO:0006207;GO:0006541;GO:0006526;GO:0044205;GO:0004088;GO:0005524	BP:pyrimidine nucleotide biosynthetic process;BP:'de novo' pyrimidine nucleobase biosynthetic process;BP:glutamine metabolic process;BP:arginine biosynthetic process;BP:'de novo' UMP biosynthetic process;MF:carbamoyl-phosphate synthas;MF:ATP binding;	K01956	carA	map00240;map00250	Pyrimidine metabolism;Alanine, aspartate and glutamate metabolism
SERP1303	SERP1303	conserved hypothetical protein	2.437	1.28505	4.36e-07	6.21e-06	up	------	------	------	------	------	------
SERP0930	fmtC	fmtC protein	0.467	-1.09716	4.5e-07	6.37e-06	down	GO:0046677;GO:0006629;GO:0016021;GO:0005886;GO:0050071	BP:response to antibiotic;BP:lipid metabolic process;CC:integral component of membrane;CC:plasma membrane;MF:lysyltransferase activity;	K14205	mprF	map05150;map02020;map01503	Cationic antimicrobial peptide (CAMP) resistance
SERP1032	SERP1032	conserved hypothetical protein	2.48	1.31056	4.68e-07	6.59e-06	up	------	------	------	------	------	------
SERP0789	SERP0789	conserved hypothetical protein	0.474	-1.07618	4.73e-07	6.62e-06	down	GO:0009229;GO:0016310;GO:0006772;GO:0030975;GO:0016301;GO:0004788;GO:0005524	BP:thiamine diphosphate biosynthetic process;BP:phosphorylation;BP:thiamine metabolic process;MF:thiamine binding;MF:kinase activity;MF:thiamine diphosphokinase activity;MF:ATP binding;	K00949	thiN	map00730	Thiamine metabolism
SERP2221	SERP2221	cadmium resistance family protein	2.289	1.19471	4.75e-07	6.62e-06	up	GO:0016021	CC:integral component of membrane;	------	------	------	------
SERP1902	SERP1902	amino acid permease	0.464	-1.10855	5.88e-07	8.1e-06	down	GO:0006865;GO:0055085;GO:0016021	BP:amino acid transport;BP:transmembrane transport;CC:integral component of membrane;	K03293	------	------	------
SERP0454	SERP0454	hypothetical protein	3.373	1.754	7.81e-07	1.06e-05	up	------	------	------	------	------	------
SERP2397	SERP2397	phenol soluble modulin beta 1	0.423	-1.23982	7.82e-07	1.06e-05	down	GO:0005576	CC:extracellular region;	K20337	psmB	map02024	Quorum sensing
SERP2412	mqo-4	malate:quinone oxidoreductase	2.413	1.2711	8.28e-07	1.1e-05	up	GO:0006099;GO:0008924;GO:0052589	BP:tricarboxylic acid cycle;MF:malate dehydrogenas;MF:malate dehydrogenas;	K00116	mqo	map00020;map00620	Citrate cycle (TCA cycle);Pyruvate metabolism
SERP0374	pabA	para-aminobenzoate synthase%2C glutamine amidotransferase%2C component II	0.37	-1.43632	8.29e-07	1.1e-05	down	GO:0071704;GO:0006541;GO:0016740;GO:0004049	BP:organic substance metabolic process;BP:glutamine metabolic process;MF:transferase activity;MF:anthranilate synthase activity;	K01664	pabA	map00790	Folate biosynthesis
SERP1669	leuA	2-isopropylmalate synthase	4.374	2.12908	9.66e-07	1.28e-05	up	GO:0009098;GO:0003852	BP:leucine biosynthetic process;MF:2-isopropylmalate synthase activity;	K01649	leuA	map00620;map00290	Pyruvate metabolism;Valine, leucine and isoleucine biosynthesis
SERP1665	ilvD	dihydroxy-acid dehydratase	0.439	-1.18741	9.71e-07	1.28e-05	down	GO:0009097;GO:0009099;GO:0000287;GO:0004160;GO:0051537	BP:isoleucine biosynthetic process;BP:valine biosynthetic process;MF:magnesium ion binding;MF:dihydroxy-acid dehydratase activity;MF:2 iron, 2 sulfur cluster binding;	K01687	ilvD	map00770;map00290	Pantothenate and CoA biosynthesis;Valine, leucine and isoleucine biosynthesis
SERP1233	hemD	uroporphyrinogen-III synthase	2.15	1.10437	9.99e-07	1.31e-05	up	GO:0006782;GO:0006780;GO:0004852	BP:protoporphyrinogen IX biosynthetic process;BP:uroporphyrinogen III biosynthetic process;MF:uroporphyrinogen-III synthase activity;	K01719	hemD	map00860	Porphyrin metabolism
SERP1040	SERP1040	conserved hypothetical protein	0.416	-1.2655	1.02e-06	1.33e-05	down	------	------	K00805	hepS	map00900	Terpenoid backbone biosynthesis
SERP1854	mobB	molybdopterin-guanine dinucleotide biosynthesis protein B	2.051	1.03637	1.02e-06	1.33e-05	up	GO:0006777;GO:0005525	BP:Mo-molybdopterin cofactor biosynthetic process;MF:GTP binding;	K03753	mobB	------	------
SERP1411	SERP1411	RecX family protein	0.415	-1.26911	1.12e-06	1.45e-05	down	GO:0006282;GO:0005737	BP:regulation of DNA repair;CC:cytoplasm;	K03565	recX	------	------
SERP2527	SERP2527	conserved hypothetical protein	0.454	-1.13798	1.16e-06	1.49e-05	down	------	------	------	------	------	------
SERP0730	sdhC	succinate dehydrogenase%2C cytochrome b558 subunit	0.341	-1.55111	1.25e-06	1.59e-05	down	GO:0016021;GO:0016627;GO:0046872	CC:integral component of membrane;MF:oxidoreductase activity, acting on the CH-CH group of donors;MF:metal ion binding;	K00241	sdhC	map00020;map00720;map00190;map00650	Citrate cycle (TCA cycle);Carbon fixation pathways in prokaryotes;Oxidative phosphorylation;Butanoate metabolism
SERP1231	hemL-1	glutamate-1-semialdehyde-2%2C1-aminomutase	2.117	1.08194	1.26e-06	1.59e-05	up	GO:0006782;GO:0005737;GO:0042286;GO:0008483;GO:0030170	BP:protoporphyrinogen IX biosynthetic process;CC:cytoplasm;MF:glutamate-1-semialdehyde 2,1-aminomutase activity;MF:transaminase activity;MF:pyridoxal phosphate binding;	K01845	hemL	map00860	Porphyrin metabolism
SERP2484	SERP2484	conserved hypothetical protein	0.391	-1.35415	1.32e-06	1.65e-05	down	------	------	------	------	------	------
SERP1403	SERP1403	ABC transporter%2C permease/ATP-binding protein	2.185	1.12757	1.32e-06	1.65e-05	up	GO:0016021;GO:0016787;GO:0140359;GO:0005524	CC:integral component of membrane;MF:hydrolase activity;MF:ABC-type transmembrane transporter activity;MF:ATP binding;	K24708	------	------	------
SERP1985	narJ	respiratory nitrate reductase%2C delta subunit	0.334	-1.58002	1.35e-06	1.68e-05	down	GO:0051131;GO:0051082	BP:chaperone-mediated protein complex assembly;MF:unfolded protein binding;	K00373	narJ	map02020	Two-component system
SERP0335	SERP0335	decarboxylase family protein	2.203	1.13948	1.37e-06	1.7e-05	up	GO:0009691;GO:0016787	BP:cytokinin biosynthetic process;MF:hydrolase activity;	------	------	------	------
SERP1456	aldA-1	aldehyde dehydrogenase	2.243	1.16513	1.48e-06	1.82e-05	up	GO:0006081;GO:0016620	BP:cellular aldehyde metabolic process;MF:oxidoreductase activity, acting on the aldehyde or oxo group of donors, NAD or NADP as acceptor;	K25072	crtNc	map00906	Carotenoid biosynthesis
SERP0642	SERP0642	inosine-uridine preferring nucleoside hydrolase family protein	0.487	-1.03909	1.52e-06	1.86e-05	down	GO:0006139;GO:1901564;GO:0016799	BP:nucleobase-containing compound metabolic process;BP:organonitrogen compound metabolic process;MF:hydrolase activity, hydrolyzing N-glycosyl compounds;	------	------	------	------
SERP1956	SERP1956	glycosyl transferase%2C group 1 family protein	0.476	-1.07121	1.64e-06	1.99e-05	down	GO:0016757	MF:transferase activity, transferring glycosyl groups;	------	------	------	------
SERP1476	SERP1476	conserved hypothetical protein	2.857	1.51458	1.8e-06	2.15e-05	up	GO:0016021	CC:integral component of membrane;	------	------	------	------
SERP2520	mecR1	methicillin-resistance regulatory protein MecR1	0.444	-1.17083	1.84e-06	2.19e-05	down	GO:0046677;GO:0016021;GO:0008658	BP:response to antibiotic;CC:integral component of membrane;MF:penicillin binding;	K02547	mecR1	map01501	beta-Lactam resistance
SERP0498	sufS	cysteine desulfurase SufS	0.495	-1.01388	2.07e-06	2.45e-05	down	GO:0006534;GO:0031071;GO:0030170	BP:cysteine metabolic process;MF:cysteine desulfurase activity;MF:pyridoxal phosphate binding;	K11717	sufS	map00450	Selenocompound metabolism
SERP0245	SERP0245	transporter%2C putative	0.414	-1.27175	2.42e-06	2.83e-05	down	GO:0016021;GO:0005886	CC:integral component of membrane;CC:plasma membrane;	K06994	------	------	------
SERP1670	leuB	3-isopropylmalate dehydrogenase	4.205	2.07196	2.42e-06	2.83e-05	up	GO:0009098;GO:0005737;GO:0051287;GO:0000287;GO:0003862	BP:leucine biosynthetic process;CC:cytoplasm;MF:NAD binding;MF:magnesium ion binding;MF:3-isopropylmalate dehydrogenase activity;	K00052	leuB	map00660;map00290	C5-Branched dibasic acid metabolism;Valine, leucine and isoleucine biosynthesis
SERP0848	SERP0848	ACT domain protein	0.495	-1.01475	2.49e-06	2.89e-05	down	GO:0016021	CC:integral component of membrane;	------	------	------	------
SERP0649	purE	phosphoribosylaminoimidazole carboxylase%2C catalytic subunit	0.485	-1.04413	2.5e-06	2.89e-05	down	GO:0006189;GO:0034023;GO:0016829	BP:'de novo' IMP biosynthetic process;MF:5;MF:lyase activity;	K01588	purE	map00230	Purine metabolism
SERP0311	SERP0311	conserved hypothetical protein	0.496	-1.01026	2.55e-06	2.94e-05	down	------	------	------	------	------	------
SERP0173	SERP0173	conserved hypothetical protein	0.387	-1.36819	2.63e-06	3e-05	down	------	------	K06962	------	------	------
SERP1474	SERP1474	conserved hypothetical protein	3.657	1.87074	2.84e-06	3.22e-05	up	GO:0016021;GO:0005886;GO:0140359	CC:integral component of membrane;CC:plasma membrane;MF:ABC-type transmembrane transporter activity;	K01992	------	------	------
SERP1477	SERP1477	ABC transporter%2C ATP-binding protein	2.767	1.46853	3.04e-06	3.42e-05	up	GO:0005524	MF:ATP binding;	K01990	------	------	------
SERP1671	leuC	3-isopropylmalate dehydratase%2C large subunit	5.031	2.33088	4.07e-06	4.49e-05	up	GO:0009098;GO:0003861;GO:0046872;GO:0051539	BP:leucine biosynthetic process;MF:3-isopropylmalate dehydratase activity;MF:metal ion binding;MF:4 iron, 4 sulfur cluster binding;	K01703	leuC	map00660;map00966;map00290	C5-Branched dibasic acid metabolism;Glucosinolate biosynthesis;Valine, leucine and isoleucine biosynthesis
SERP0697	SERP0697	ISSep1-like transposase	0.436	-1.19763	4.12e-06	4.52e-05	down	------	------	------	------	------	------
SERP0171	SERP0171	conserved hypothetical protein	0.395	-1.33892	4.31e-06	4.7e-05	down	GO:0006364;GO:0005737;GO:0004525;GO:0019843	BP:rRNA processing;CC:cytoplasm;MF:ribonuclease III activity;MF:rRNA binding;	K11145	mrnC	------	------
SERP1792	lacD	tagatose 1%2C6-diphosphate aldolase	2.089	1.0628	4.48e-06	4.86e-05	up	GO:2001059;GO:0019512;GO:0009025;GO:0009024	BP:D-tagatose 6-phosphate catabolic process;BP:lactose catabolic process via tagatose-6-phosphate;MF:tagatose-bisphosphate aldolase activity;MF:tagatose-6-phosphate kinase activity;	K01635	lacD	map02024;map00052	Quorum sensing;Galactose metabolism
SERP0637	SERP0637	acetyltransferase%2C GNAT family	0.452	-1.14682	4.57e-06	4.93e-05	down	GO:0006048;GO:0004343	BP:UDP-N-acetylglucosamine biosynthetic process;MF:glucosamine 6-phosphate N-acetyltransferase activity;	------	------	------	------
SERP1130	SERP1130	CBS domain protein	2.289	1.19465	4.7e-06	5.04e-05	up	------	------	K23774	ccpN	------	------
SERP1064	SERP1064	oxidoreductase%2C short-chain dehydrogenase/reductase family	2.047	1.03359	5.02e-06	5.34e-05	up	------	------	K07124	------	------	------
SERP1054	srrB	sensor histidine kinase SrrB	2.001	1.0005	5.13e-06	5.44e-05	up	GO:0016021;GO:0005886;GO:0000155;GO:0005524	CC:integral component of membrane;CC:plasma membrane;MF:phosphorelay sensor kinase activity;MF:ATP binding;	K07651	resE	map02020	Two-component system
SERP0339	bacA	bacitracin resistance protein	2.005	1.0038	5.2e-06	5.49e-05	up	GO:0016311;GO:0071555;GO:0008360;GO:0046677;GO:0009252;GO:0016021;GO:0005886;GO:0050380	BP:dephosphorylation;BP:cell wall organization;BP:regulation of cell shape;BP:response to antibiotic;BP:peptidoglycan biosynthetic process;CC:integral component of membrane;CC:plasma membrane;MF:undecaprenyl-diphosphatase activity;	K06153	bacA	map00550;map00552	Peptidoglycan biosynthesis;Teichoic acid biosynthesis
SERP2368	SERP2368	peptide ABC transporter%2C ATP-binding protein	4.432	2.14804	5.79e-06	6.05e-05	up	GO:0005524	MF:ATP binding;	K10824	nikE	map02010	ABC transporters
SERP1960	tagF	teichoic acid biosynthesis protein F	2.116	1.08146	5.85e-06	6.09e-05	up	------	------	K09809	tagF	map00552	Teichoic acid biosynthesis
SERP2072	thiS	thiamine biosynthesis protein ThiS	3.683	1.88094	5.93e-06	6.14e-05	up	------	------	K03154	thiS	map04122	Sulfur relay system
SERP0588	SERP0588	ribosomal large subunit pseudouridine synthase%2C RluD subfamily	2.24	1.16346	5.95e-06	6.14e-05	up	GO:0034470;GO:0001522;GO:0140098;GO:0003723;GO:0009982	BP:ncRNA processing;BP:pseudouridine synthesis;MF:catalytic activity, acting on RNA;MF:RNA binding;MF:pseudouridine synthase activity;	K06180	rluD	------	------
SERP1668	ilvC	ketol-acid reductoisomerase	4.154	2.0545	6.23e-06	6.38e-05	up	GO:0009099;GO:0009097;GO:0050661;GO:0016853;GO:0000287;GO:0004455	BP:valine biosynthetic process;BP:isoleucine biosynthetic process;MF:NADP binding;MF:isomerase activity;MF:magnesium ion binding;MF:ketol-acid reductoisomerase activity;	K00053	ilvC	map00770;map00290	Pantothenate and CoA biosynthesis;Valine, leucine and isoleucine biosynthesis
SERP1779	SERP1779	conserved hypothetical protein	0.382	-1.38978	6.89e-06	7e-05	down	GO:0019290;GO:0016881	BP:siderophore biosynthetic process;MF:acid-amino acid ligase activity;	K23447	sfnaB	map00997	Biosynthesis of various other secondary metabolites
SERP0767	pyrC	dihydroorotase	0.347	-1.5289	6.95e-06	7.03e-05	down	GO:0044205;GO:0004151;GO:0008270	BP:'de novo' UMP biosynthetic process;MF:dihydroorotase activity;MF:zinc ion binding;	K01465	pyrC	map00240	Pyrimidine metabolism
SERP0953	SERP0953	peptide ABC transporter%2C permease protein%2C putative	2.57	1.3619	7.65e-06	7.67e-05	up	GO:0015675;GO:0055085;GO:0005886;GO:0016021	BP:nickel cation transport;BP:transmembrane transport;CC:plasma membrane;CC:integral component of membrane;	K02033	------	map02024	Quorum sensing
SERP0917	sbcD	exonuclease SbcD	0.472	-1.08317	7.68e-06	7.67e-05	down	GO:0006310;GO:0006260;GO:0004519;GO:0008408	BP:DNA recombination;BP:DNA replication;MF:endonuclease activity;MF:3'-5' exonuclease activity;	K03547	sbcD	------	------
SERP0771	pyrE	orotate phosphoribosyltransferase	0.332	-1.58911	8.46e-06	8.42e-05	down	GO:0006221;GO:0044205;GO:0004422;GO:0000287;GO:0052657;GO:0004588	BP:pyrimidine nucleotide biosynthetic process;BP:'de novo' UMP biosynthetic process;MF:hypoxanthine phosphoribosyltransferase activity;MF:magnesium ion binding;MF:guanine phosphoribosyltransferase activity;MF:orotate phosphoribosyltransferase activity;	K00762	pyrE	map00240	Pyrimidine metabolism
SERP1386	SERP1386	ribosomal large subunit pseudouridine synthase%2C RluD subfamily	0.41	-1.28649	8.79e-06	8.71e-05	down	GO:0034470;GO:0001522;GO:0140098;GO:0003723;GO:0009982	BP:ncRNA processing;BP:pseudouridine synthesis;MF:catalytic activity, acting on RNA;MF:RNA binding;MF:pseudouridine synthase activity;	K06180	rluD	------	------
SERP2187	SERP2187	conserved hypothetical protein	0.49	-1.02877	8.86e-06	8.72e-05	down	GO:0016021;GO:0005886	CC:integral component of membrane;CC:plasma membrane;	K07090	------	------	------
SERP2294	icaD	intercellular adhesion protein D	2.259	1.17538	9.44e-06	9.24e-05	up	GO:0016021;GO:0005886	CC:integral component of membrane;CC:plasma membrane;	K21461	icaD	map00543	Exopolysaccharide biosynthesis
SERP0082	SERP0082	hypothetical protein	0.261	-1.9352	9.93e-06	9.65e-05	down	GO:0016021	CC:integral component of membrane;	------	------	------	------
SERP1938	corA	magnesium and cobalt transport protein CorA	0.482	-1.05284	1.01e-05	9.75e-05	down	GO:0016021;GO:0005886;GO:0015087;GO:0015095	CC:integral component of membrane;CC:plasma membrane;MF:cobalt ion transmembrane transporter activity;MF:magnesium ion transmembrane transporter activity;	K03284	corA	------	------
SERP1932	SERP1932	conserved hypothetical protein	2.214	1.14683	1.03e-05	9.91e-05	up	------	------	------	------	------	------
SERP1073	SERP1073	hypothetical protein	0.31	-1.69189	1.04e-05	0.000100059	down	------	------	------	------	------	------
SERP1369	SERP1369	RNAIII-activating protein TRAP	0.5	-1.00033	1.06e-05	0.000100703	down	GO:0016020;GO:0004497	CC:membrane;MF:monooxygenase activity;	------	------	------	------
SERP0111	SERP0111	membrane protein%2C putative	2.098	1.06893	1.12e-05	0.000105588	up	GO:0016021;GO:0005886	CC:integral component of membrane;CC:plasma membrane;	------	------	------	------
SERP0159	SERP0159	conserved hypothetical protein	0.383	-1.38429	1.19e-05	0.000110205	down	------	------	K08681	pdxT	map00750	Vitamin B6 metabolism
SERP0408	SERP0408	conserved hypothetical protein	0.486	-1.04238	1.27e-05	0.000116287	down	------	------	------	------	------	------
SERP2158	SERP2158	amino acid permease family protein	0.383	-1.38343	1.28e-05	0.000116861	down	GO:0016021;GO:0022857	CC:integral component of membrane;MF:transmembrane transporter activity;	K03294	------	------	------
SERP2252	sepA	extracellular elastase precursor	2.247	1.16793	1.48e-05	0.000134595	up	GO:0006508;GO:0005576;GO:0046872;GO:0004222	BP:proteolysis;CC:extracellular region;MF:metal ion binding;MF:metalloendopeptidase activity;	K01401	aur	map05150;map01503	Cationic antimicrobial peptide (CAMP) resistance
SERP1284	rpsD	ribosomal protein S4	2.178	1.12315	1.51e-05	0.00013625	up	GO:0006412;GO:0015935;GO:0003735;GO:0019843	BP:translation;CC:small ribosomal subunit;MF:structural constituent of ribosome;MF:rRNA binding;	K02986	rpsD	map03010	Ribosome
SERP2215	SERP2215	conserved hypothetical protein	2.206	1.14166	1.72e-05	0.000153735	up	GO:0016021	CC:integral component of membrane;	------	------	------	------
SERP0246	SERP0246	ABC transporter%2C substrate-binding protein%2C putative	0.468	-1.09619	1.74e-05	0.000155626	down	GO:0043190;GO:0022857	CC:ATP-binding cassett;MF:transmembrane transporter activity;	K02002	proX	map02010	ABC transporters
SERP2285	SERP2285	phosphonate ABC transporter%2C ATP-binding protein	2.615	1.38699	1.75e-05	0.000155626	up	GO:0005886;GO:0016020;GO:0015416;GO:0005524;GO:0016787	CC:plasma membrane;CC:membrane;MF:ATPase-coupled organic phosphonate transmembrane transporter activity;MF:ATP binding;MF:hydrolase activity;	K02041	phnC	map02010	ABC transporters
SERP0787	SERP0787	conserved hypothetical protein TIGR00157	0.435	-1.20032	1.79e-05	0.000159094	down	GO:0042274;GO:0005737;GO:0003924;GO:0019843;GO:0046872;GO:0005525	BP:ribosomal small subunit biogenesis;CC:cytoplasm;MF:GTPase activity;MF:rRNA binding;MF:metal ion binding;MF:GTP binding;	K06949	rsgA	map00730	Thiamine metabolism
SERP0067	xpt	xanthine phosphoribosyltransferase	2.532	1.34021	1.8e-05	0.000159367	up	GO:0032265;GO:0046110;GO:0006166;GO:0005737;GO:0004422;GO:0052657;GO:0000310	BP:XMP salvage;BP:xanthine metabolic process;BP:purine ribonucleoside salvage;CC:cytoplasm;MF:hypoxanthine phosphoribosyltransferase activity;MF:guanine phosphoribosyltransferase activity;MF:xanthine phosphoribosyltransferase activity;	K03816	xpt	map01232;map00230	Nucleotide metabolism;Purine metabolism
SERP1230	SERP1230	membrane protein%2C putative	2.319	1.2134	1.93e-05	0.000168988	up	GO:0010468;GO:0016021	BP:regulation of gene expression;CC:integral component of membrane;	K07120	------	------	------
SERP1392	SERP1392	iron-sulfur cluster-binding protein%2C putative	2.651	1.40637	2.17e-05	0.000188235	up	GO:0008033;GO:0008616;GO:0005737;GO:0031419;GO:0052693;GO:0051539;GO:0046872	BP:tRNA processing;BP:queuosine biosynthetic process;CC:cytoplasm;MF:cobalamin binding;MF:epoxyqueuosine reductase activity;MF:4 iron, 4 sulfur cluster binding;MF:metal ion binding;	K18979	queG	------	------
SERP1374	SERP1374	conserved hypothetical protein	0.488	-1.03505	2.31e-05	0.00019718	down	------	------	------	------	------	------
SERP0774	SERP0774	conserved hypothetical protein	0.496	-1.01018	2.44e-05	0.000207038	down	GO:0032259;GO:0008168	BP:methylation;MF:methyltransferase activity;	------	------	------	------
SERP2110	SERP2110	conserved hypothetical protein	2.851	1.51169	2.51e-05	0.000212007	up	GO:0016021;GO:0005886	CC:integral component of membrane;CC:plasma membrane;	------	------	------	------
SERP1673	ilvA	threonine dehydratase	4.165	2.05829	2.58e-05	0.000215549	up	GO:0009097;GO:0006566;GO:0004794;GO:0030170	BP:isoleucine biosynthetic process;BP:threonine metabolic process;MF:L-threonine ammonia-lyase activity;MF:pyridoxal phosphate binding;	K01754	ilvA	map00260;map00290	Glycine, serine and threonine metabolism;Valine, leucine and isoleucine biosynthesis
SERP0613	SERP0613	5' nucleotidase family protein	0.405	-1.30471	2.91e-05	0.000239886	down	GO:0009166;GO:0110165;GO:0016787;GO:0016791;GO:0000166;GO:0046872	BP:nucleotide catabolic process;CC:cellular anatomical entity;MF:hydrolase activity;MF:phosphatase activity;MF:nucleotide binding;MF:metal ion binding;	------	------	------	------
SERP0770	pyrF	orotidine 5'-phosphate decarboxylase	0.345	-1.53537	2.94e-05	0.000241296	down	GO:0006207;GO:0044205;GO:0004590	BP:'de novo' pyrimidine nucleobase biosynthetic process;BP:'de novo' UMP biosynthetic process;MF:orotidine-5'-phosphate decarboxylase activity;	K01591	pyrF	map00240	Pyrimidine metabolism
SERP1672	leuD	3-isopropylmalate dehydratase%2C small subunit	4.54	2.18272	3.37e-05	0.000273746	up	GO:0009098;GO:0009316;GO:0003861	BP:leucine biosynthetic process;CC:3-isopropylmalate dehydratase complex;MF:3-isopropylmalate dehydratase activity;	K01704	leuD	map00660;map00290	C5-Branched dibasic acid metabolism;Valine, leucine and isoleucine biosynthesis
SERP0124	SERP0124	conserved hypothetical protein	0.469	-1.09176	3.51e-05	0.000283068	down	GO:0006260	BP:DNA replication;	------	------	------	------
SERP0952	SERP0952	peptide ABC transporter%2C permease protein%2C putative	2.237	1.16186	3.55e-05	0.000285252	up	GO:0015675;GO:0055085;GO:0005886;GO:0016021	BP:nickel cation transport;BP:transmembrane transport;CC:plasma membrane;CC:integral component of membrane;	K02034	------	map02024	Quorum sensing
SERP2075	SERP2075	DedA family protein	2.061	1.04356	3.74e-05	0.000300292	up	GO:0016021	CC:integral component of membrane;	------	------	------	------
SERP2427	arsD	arsenical resistance operon trans-acting repressor	2.752	1.46041	3.77e-05	0.000300298	up	GO:0046685;GO:0045892;GO:0003677	BP:response to arsenic-containing substance;BP:negative regulation of transcription, DNA-templated;MF:DNA binding;	------	------	------	------
SERP1022	nth	endonuclease III	2.191	1.13185	4.07e-05	0.000322062	up	GO:0006284;GO:0051539;GO:0140078;GO:0004519;GO:0016829;GO:0019104;GO:0003906;GO:0003677;GO:0046872	BP:base-excision repair;MF:4 iron, 4 sulfur cluster binding;MF:class I DNA;MF:endonuclease activity;MF:lyase activity;MF:DNA N-glycosylase activity;MF:DNA;MF:DNA binding;MF:metal ion binding;	K10773	------	map03410	Base excision repair
SERP0738	SERP0738	phenol soluble modulin beta 1	0.459	-1.12232	4.32e-05	0.000341046	down	GO:0005576	CC:extracellular region;	K20337	psmB	map02024	Quorum sensing
SERP0815	SERP0815	DNA processing protein DprA%2C putative	0.48	-1.05747	4.37e-05	0.000343829	down	GO:0009294	BP:DNA mediated transformation;	K04096	smf	------	------
SERP0634	SERP0634	membrane protein%2C putative	2.523	1.33497	4.41e-05	0.000345736	up	GO:0016021;GO:0016747	CC:integral component of membrane;MF:transferase activity, transferring acyl groups other than amino-acyl groups;	------	------	------	------
SERP0109	gltD	glutamate synthase%2C small subunit	2.632	1.39592	4.46e-05	0.000348603	up	GO:0006537;GO:0051536;GO:0004355;GO:0016639	BP:glutamate biosynthetic process;MF:iron-sulfur cluster binding;MF:glutamate synthas;MF:oxidoreductase activity, acting on the CH-NH2 group of donors, NAD or NADP as acceptor;	K00266	gltD	map00250;map00910	Alanine, aspartate and glutamate metabolism;Nitrogen metabolism
SERP0347	mdh	malate dehydrogenase	0.329	-1.60481	4.82e-05	0.000370362	down	GO:0006099;GO:0019752;GO:0030060	BP:tricarboxylic acid cycle;BP:carboxylic acid metabolic process;MF:L-malate dehydrogenase activity;	K00024	mdh	map00630;map00270;map00720;map00620;map00680;map00710;map00020	Citrate cycle (TCA cycle)
SERP0480	SERP0480	OsmC/Ohr family protein	0.49	-1.02859	5.14e-05	0.00039391	down	GO:0006979	BP:response to oxidative stress;	K04063	osmC	------	------
SERP1235	SERP1235	hemX protein	2.065	1.046	5.88e-05	0.000443564	up	GO:0017004;GO:0016021;GO:0020037	BP:cytochrome complex assembly;CC:integral component of membrane;MF:heme binding;	K02497	hemX	------	------
SERP1423	vraS	sensor histidine kinase VraS	2.032	1.02264	6.31e-05	0.000468672	up	GO:0016021;GO:0005886;GO:0000155;GO:0046983;GO:0005524	CC:integral component of membrane;CC:plasma membrane;MF:phosphorelay sensor kinase activity;MF:protein dimerization activity;MF:ATP binding;	K07681	vraS	map02020	Two-component system
SERP1541	SERP1541	conserved hypothetical protein	0.485	-1.04448	6.91e-05	0.000507763	down	------	------	------	------	------	------
SERP2017	SERP2017	amino acid permease family protein	0.499	-1.0036	7.98e-05	0.00057882	down	GO:0055085;GO:0016021	BP:transmembrane transport;CC:integral component of membrane;	K11737	cycA	------	------
SERP1863	SERP1863	acetyltransferase%2C GNAT family	2.065	1.04585	8.11e-05	0.000584952	up	GO:0016407	MF:acetyltransferase activity;	------	------	------	------
SERP0412	SERP0412	membrane protein%2C putative	2.177	1.12202	8.15e-05	0.000586395	up	GO:0016021;GO:0022857	CC:integral component of membrane;MF:transmembrane transporter activity;	------	------	------	------
SERP2120	SERP2120	secretory antigen precursor SsaA-related protein	2.606	1.38173	8.4e-05	0.000602384	up	------	------	------	------	------	------
SERP2167	SERP2167	lipoprotein%2C putative	0.459	-1.12347	8.74e-05	0.000622829	down	------	------	------	------	------	------
SERP2429	arsR-2	arsenical resistance operon repressor	3.078	1.62209	9.24e-05	0.000656934	up	GO:0003700	MF:transcription factor activity, sequence-specific DNA binding;	K03892	arsR	------	------
SERP1727	rpmE	ribosomal protein L31	2.134	1.09342	9.5e-05	0.000673347	up	GO:0006412;GO:1990904;GO:0005840;GO:0003735	BP:translation;CC:ribonucleoprotein complex;CC:ribosome;MF:structural constituent of ribosome;	K02909	rpmE	map03010	Ribosome
SERP1973	SERP1973	general stress protein 26%2C putative	0.498	-1.00625	9.78e-05	0.000689225	down	------	------	------	------	------	------
SERP0769	carB	carbamoyl-phosphate synthase%2C large subunit	0.372	-1.4279	0.000101079	0.000704087	down	GO:0044205;GO:0006526;GO:0004088;GO:0046872;GO:0005524	BP:'de novo' UMP biosynthetic process;BP:arginine biosynthetic process;MF:carbamoyl-phosphate synthas;MF:metal ion binding;MF:ATP binding;	K01955	carB	map00240;map00250	Pyrimidine metabolism;Alanine, aspartate and glutamate metabolism
SERP0135	SERP0135	endoribonuclease L-PSP%2C putative	0.477	-1.06694	0.000107244	0.000742788	down	------	------	K09022	ridA	------	------
SERP1984	narI	respiratory nitrate reductase%2C gamma subunit	0.402	-1.31528	0.000114381	0.000787741	down	GO:0042128;GO:0009325;GO:0016021;GO:0005886;GO:0008940;GO:0046872	BP:nitrate assimilation;CC:nitrate reductase complex;CC:integral component of membrane;CC:plasma membrane;MF:nitrate reductase activity;MF:metal ion binding;	K00374	narI	map00910;map02020	Nitrogen metabolism;Two-component system
SERP0951	SERP0951	peptide ABC transporter%2C ATP-binding protein%2C putative	2.3	1.2016	0.000114773	0.000788215	up	GO:0016787;GO:0005524	MF:hydrolase activity;MF:ATP binding;	K02031	ddpD	map02024	Quorum sensing
SERP0903	katA	catalase	0.499	-1.00289	0.000124237	0.000846059	down	GO:0042744;GO:0006979;GO:0046872;GO:0020037;GO:0004096	BP:hydrogen peroxide catabolic process;BP:response to oxidative stress;MF:metal ion binding;MF:heme binding;MF:catalase activity;	K03781	katE	map00630;map04016;map04011;map05208;map04068;map05014;map04146;map04213;map04212;map04211;map05022;map00380	Glyoxylate and dicarboxylate metabolism;MAPK signaling pathway - plant;MAPK signaling pathway - yeast;Chemical carcinogenesis - reactive oxygen species;FoxO signaling pathway;Amyotrophic lateral sclerosis;Peroxisome;Longevity regulating pathway - multiple species;Longevity regulating pathway - worm;Longevity regulating pathway;Pathways of neurodegeneration - multiple diseases;Tryptophan metabolism
SERP0973	SERP0973	conserved hypothetical protein	4.012	2.00415	0.000125349	0.00084889	up	------	------	------	------	------	------
SERP1761	SERP1761	hypothetical protein	0.489	-1.03302	0.000131178	0.000883453	down	------	------	------	------	------	------
SERP0201	SERP0201	3-oxoacyl-(acyl-carrier-protein) reductase%2C putative	2.086	1.0609	0.00013154	0.000883453	up	GO:0004316	MF:3-oxoacyl-[acyl-carrier-protein] reductas;	K00059	fabG	map00780;map00061;map00333	Biotin metabolism;Fatty acid biosynthesis;Prodigiosin biosynthesis
SERP0790	rpmB	ribosomal protein L28	0.484	-1.04597	0.000142312	0.000953178	down	GO:0006412;GO:1990904;GO:0005840;GO:0003735	BP:translation;CC:ribonucleoprotein complex;CC:ribosome;MF:structural constituent of ribosome;	K02902	rpmB	map03010	Ribosome
SERP1475	SERP1475	ABC transporter%2C ATP-binding protein	2.429	1.28015	0.000163104	0.00107472	up	GO:0005524	MF:ATP binding;	K01990	------	------	------
SERP1016	SERP1016	conserved hypothetical protein	0.372	-1.42496	0.000166469	0.001091	down	GO:0008360;GO:0051301;GO:0007049;GO:0005737	BP:regulation of cell shape;BP:cell division;BP:cell cycle;CC:cytoplasm;	------	------	------	------
SERP0950	SERP0950	peptide ABC transporter%2C ATP-binding protein%2C putative	2.135	1.09454	0.000166963	0.0010913	up	GO:0016787;GO:0005524	MF:hydrolase activity;MF:ATP binding;	K02032	ddpF	map02024	Quorum sensing
SERP0174	SERP0174	RNA polymerase sigma factor sigW%2C putative	0.479	-1.0609	0.000167691	0.00109313	down	GO:0006352;GO:0003700;GO:0003677	BP:DNA-templated transcription, initiation;MF:transcription factor activity, sequence-specific DNA binding;MF:DNA binding;	K03091	sigH	------	------
SERP1856	moaC	molybdenum cofactor biosynthesis protein C	0.46	-1.11993	0.000173445	0.00112762	down	GO:0006777;GO:0061799	BP:Mo-molybdopterin cofactor biosynthetic process;MF:cyclic pyranopterin monophosphate synthase activity;	K03637	moaC	map04122;map00790	Sulfur relay system;Folate biosynthesis
SERP2030	SERP2030	amino acid ABC transporter%2C permease protein	2.019	1.0137	0.000176214	0.00114258	up	GO:0015675;GO:0055085;GO:0016021;GO:0005886;GO:0016787	BP:nickel cation transport;BP:transmembrane transport;CC:integral component of membrane;CC:plasma membrane;MF:hydrolase activity;	K05846	opuBD	map02010	ABC transporters
SERP2096	SERP2096	perfringolysin O regulator protein%2C putative	0.437	-1.19452	0.000182119	0.00117462	down	GO:0009401;GO:0016021;GO:0005886;GO:0008982	BP:phosphoenolpyruvate-dependent sugar phosphotransferase system;CC:integral component of membrane;CC:plasma membrane;MF:protein-;	------	------	------	------
SERP1868	SERP1868	transporter%2C putative	2.219	1.14994	0.000204361	0.00129411	up	GO:0016021;GO:0005886;GO:0015204	CC:integral component of membrane;CC:plasma membrane;MF:urea transmembrane transporter activity;	K08717	utp	------	------
SERP0107	SERP0107	transcriptional regulatory protein GltC%2C putative	0.487	-1.03921	0.000212575	0.00133572	down	GO:0003700	MF:transcription factor activity, sequence-specific DNA binding;	------	------	------	------
SERP2245	SERP2245	tributyrin esterase EstA%2C putative	2.9	1.53589	0.000213947	0.00134088	up	GO:0046294;GO:0018738;GO:0052689	BP:formaldehyde catabolic process;MF:S-formylglutathione hydrolase activity;MF:carboxylic ester hydrolase activity;	------	------	------	------
SERP1586	SERP1586	acetyltransferase%2C GNAT family	2.079	1.05619	0.000217446	0.00134894	up	GO:0016407	MF:acetyltransferase activity;	------	------	------	------
SERP2134	SERP2134	aminotransferase%2C class I	0.469	-1.09365	0.000230414	0.00141856	down	GO:0009058;GO:0008483;GO:0030170	BP:biosynthetic process;MF:transaminase activity;MF:pyridoxal phosphate binding;	------	------	------	------
SERP1972	SERP1972	transcriptional regulator%2C AraC family	2.216	1.1477	0.000239486	0.001467	up	GO:0003700;GO:0043565	MF:transcription factor activity, sequence-specific DNA binding;MF:sequence-specific DNA binding;	------	------	------	------
SERP2350	SERP2350	conserved hypothetical protein	2.697	1.4313	0.000240443	0.00146918	up	------	------	------	------	------	------
SERP1801	SERP1801	cobalt transport family protein	0.494	-1.01646	0.000247196	0.0015029	down	GO:0016021;GO:0005886;GO:0022857	CC:integral component of membrane;CC:plasma membrane;MF:transmembrane transporter activity;	K16785	ecfT	map02010	ABC transporters
SERP2487	kdpA	K+-transporting ATPase%2C A subunit	0.469	-1.09209	0.000258759	0.00156152	down	GO:0045121;GO:0005887;GO:0016787;GO:0030955;GO:0008556	CC:membrane raft;CC:integral component of plasma membrane;MF:hydrolase activity;MF:potassium ion binding;MF:potassium-transporting ATPase activity;	K01546	kdpA	map02020	Two-component system
SERP2369	SERP2369	peptide ABC transporter%2C ATP-binding protein	3.322	1.7321	0.000269738	0.00162375	up	GO:0005524	MF:ATP binding;	K15587	nikD	map02010	ABC transporters
SERP0461	SERP0461	glyoxalase family protein	2.984	1.57719	0.000272552	0.00163666	up	------	------	------	------	------	------
SERP1499	SERP1499	conserved hypothetical protein	2.048	1.03423	0.000275055	0.00164359	up	------	------	------	------	------	------
SERP2070	SERP2070	thiamine-phosphate pyrophosphorylase%2C putative	2.038	1.02699	0.000287577	0.00170587	up	------	------	K10810	tenI	map00730	Thiamine metabolism
SERP0214	SERP0214	conserved hypothetical protein	2.068	1.04835	0.000297923	0.00175868	up	------	------	------	------	------	------
SERP1983	SERP1983	conserved hypothetical protein	0.452	-1.14439	0.000307822	0.00179538	down	------	------	K10851	nreA	map02020	Two-component system
SERP1721	SERP1721	phosphotyrosine protein phosphatase	2.189	1.13027	0.000323068	0.00187088	up	GO:0006470;GO:0004725	BP:protein dephosphorylation;MF:protein tyrosine phosphatase activity;	K20201	ywlE	------	------
SERP2040	SERP2040	abortive infection family protein	2.228	1.15568	0.000325674	0.0018815	up	GO:0016021	CC:integral component of membrane;	------	------	------	------
SERP1425	SERP1425	conserved hypothetical protein	2.321	1.21479	0.000377662	0.00215296	up	------	------	------	------	------	------
SERP0905	rpsN-1	ribosomal protein S14	0.379	-1.4008	0.000388259	0.00220647	down	GO:0006412;GO:0005737;GO:0005840;GO:1990904;GO:0019843;GO:0003735	BP:translation;CC:cytoplasm;CC:ribosome;CC:ribonucleoprotein complex;MF:rRNA binding;MF:structural constituent of ribosome;	K02954	rpsN	map03010	Ribosome
SERP0620	SERP0620	conserved domain protein	0.336	-1.57515	0.000389362	0.00220759	down	GO:0006629;GO:0016021	BP:lipid metabolic process;CC:integral component of membrane;	------	------	------	------
SERP2489	kdpD	sensor histidine kinase KdpD	0.497	-1.00948	0.00039874	0.00225552	down	GO:0016021;GO:0000155;GO:0005524	CC:integral component of membrane;MF:phosphorelay sensor kinase activity;MF:ATP binding;	K07646	kdpD	map02020	Two-component system
SERP1132	glyS	glycyl-tRNA synthetase	2.308	1.20679	0.000409415	0.00229989	up	GO:0006426;GO:0005737;GO:0046983;GO:0004820;GO:0005524	BP:glycyl-tRNA aminoacylation;CC:cytoplasm;MF:protein dimerization activity;MF:glycine-tRNA ligase activity;MF:ATP binding;	K01880	glyS1	map00970	Aminoacyl-tRNA biosynthesis
SERP1901	SERP1901	phosphosugar-binding transcriptional regulator%2C RpiR family	0.439	-1.1873	0.000443659	0.00246387	down	GO:1901135;GO:0097367;GO:0003700	BP:carbohydrate derivative metabolic process;MF:carbohydrate derivative binding;MF:transcription factor activity, sequence-specific DNA binding;	------	------	------	------
SERP0772	SERP0772	conserved hypothetical protein	0.402	-1.31451	0.000462364	0.00255032	down	------	------	------	------	------	------
SERP0243	SERP0243	conserved hypothetical protein	2.409	1.26862	0.00050985	0.00278079	up	------	------	------	------	------	------
SERP2469	SERP2469	alcohol dehydrogenase%2C zinc-containing	0.422	-1.24608	0.0005683	0.0030518	down	GO:0008270;GO:0016491	MF:zinc ion binding;MF:oxidoreductase activity;	K00001	adh	map00071;map00980;map00626;map00625;map00620;map00010;map00830;map00350;map00982	Fatty acid degradation;Metabolism of xenobiotics by cytochrome P450;Naphthalene degradation;Chloroalkane and chloroalkene degradation;Pyruvate metabolism;Glycolysis / Gluconeogenesis;Retinol metabolism;Tyrosine metabolism;Drug metabolism - cytochrome P450
SERP0334	SERP0334	acetyltransferase%2C GNAT family	2.042	1.02994	0.000593586	0.00315975	up	GO:0016407	MF:acetyltransferase activity;	------	------	------	------
SERP1982	SERP1982	sensor histidine kinase%2C putative	0.471	-1.08628	0.000636287	0.00335772	down	GO:0005737;GO:0016021;GO:0051539;GO:0000155;GO:0005506;GO:0046983;GO:0005524	CC:cytoplasm;CC:integral component of membrane;MF:4 iron, 4 sulfur cluster binding;MF:phosphorelay sensor kinase activity;MF:iron ion binding;MF:protein dimerization activity;MF:ATP binding;	K07683	nreB	map02020	Two-component system
SERP1842	SERP1842	conserved hypothetical protein	2.109	1.07687	0.00064458	0.00338682	up	------	------	------	------	------	------
SERP0938	trpG	anthranilate synthase component II	0.394	-1.34349	0.000665442	0.00348143	down	GO:0071704;GO:0006541;GO:0016740;GO:0004049	BP:organic substance metabolic process;BP:glutamine metabolic process;MF:transferase activity;MF:anthranilate synthase activity;	K01658	trpG	map02024;map02025;map00400;map00405	Quorum sensing;Biofilm formation - Pseudomonas aeruginosa;Phenylalanine, tyrosine and tryptophan biosynthesis;Phenazine biosynthesis
SERP0688	potC	spermidine/putrescine ABC transporter%2C permease protein PotC	2.057	1.04025	0.000707515	0.0036636	up	GO:0015675;GO:0055085;GO:0016021;GO:0005886	BP:nickel cation transport;BP:transmembrane transport;CC:integral component of membrane;CC:plasma membrane;	K11070	potC	map02010	ABC transporters
SERP1945	SERP1945	drug transporter%2C putative	2.184	1.12703	0.000800442	0.00403198	up	GO:0016021	CC:integral component of membrane;	------	------	------	------
SERP2370	SERP2370	peptide ABC transporter%2C permease protein	2.915	1.54349	0.000868309	0.0043031	up	GO:0015675;GO:0055085;GO:0005886;GO:0016021	BP:nickel cation transport;BP:transmembrane transport;CC:plasma membrane;CC:integral component of membrane;	K15586	nikC	map02010	ABC transporters
SERP1667	SERP1667	acetolactate synthase%2C small subunit%2C truncation	7.061	2.81996	0.00088688	0.00435053	up	------	------	K01653	ilvH	map00660;map00290;map00770;map00650	C5-Branched dibasic acid metabolism;Valine, leucine and isoleucine biosynthesis;Pantothenate and CoA biosynthesis;Butanoate metabolism
SERP1121	SERP1121	ABC transporter%2C permease protein	2.137	1.09533	0.000889698	0.00435559	up	GO:0055085;GO:0043190;GO:0005887	BP:transmembrane transport;CC:ATP-binding cassett;CC:integral component of plasma membrane;	K09816	znuB	map02010	ABC transporters
SERP1011	ebh	cell wall associated fibronectin-binding protein	0.439	-1.18723	0.000927091	0.00450249	down	GO:0016021;GO:0005886	CC:integral component of membrane;CC:plasma membrane;	------	------	------	------
SERP1900	SERP1900	PTS system%2C IIBC components	0.471	-1.08578	0.000970616	0.00468586	down	GO:0009254;GO:0016310;GO:0009401;GO:0016021;GO:0005886;GO:0016301;GO:0008982;GO:0103111	BP:peptidoglycan turnover;BP:phosphorylation;BP:phosphoenolpyruvate-dependent sugar phosphotransferase system;CC:integral component of membrane;CC:plasma membrane;MF:kinase activity;MF:protein-;MF:D-glucosamine PTS permease activity;	K02810	scrA	map02060;map00500	Phosphotransferase system (PTS);Starch and sucrose metabolism
SERP2236	SERP2236	hypothetical protein	2.29	1.19541	0.00111634	0.00528474	up	GO:0016021	CC:integral component of membrane;	------	------	------	------
SERP1998	SERP1998	conserved hypothetical protein	2.438	1.28587	0.00119113	0.00556318	up	------	------	------	------	------	------
SERP1935	gltS	sodium:glutamate symporter	2.026	1.0183	0.00127446	0.00588471	up	GO:0015813;GO:0016021;GO:0005886;GO:0015501	BP:L-glutamate transport;CC:integral component of membrane;CC:plasma membrane;MF:glutamat;	K03312	gltS	------	------
SERP1905	SERP1905	conserved hypothetical protein	0.484	-1.04737	0.00129058	0.00593034	down	GO:0016021	CC:integral component of membrane;	------	------	------	------
SERP2426	SERP2426	transcriptional regulator%2C ArsR family	2.025	1.01796	0.00131199	0.00600118	up	GO:0003700	MF:transcription factor activity, sequence-specific DNA binding;	K03892	arsR	------	------
SERP2401	SERP2401	serine protease	2.519	1.33272	0.00136812	0.00623454	up	GO:0006508;GO:0008236	BP:proteolysis;MF:serine-type peptidase activity;	------	------	------	------
SERP1021	SERP1021	conserved hypothetical protein	2.835	1.50317	0.00141376	0.00641855	up	------	------	------	------	------	------
SERP1893	SERP1893	transcriptional regulator%2C putative	2.016	1.01165	0.0015919	0.00708222	up	------	------	K01005	tagT_U_V	map00552	Teichoic acid biosynthesis
SERP1607	SERP1607	hypothetical protein	2.143	1.09984	0.00161273	0.00716181	up	------	------	------	------	------	------
SERP0068	pbuX	xanthine permease	2.045	1.03209	0.00162362	0.00719123	up	GO:0016021;GO:0005886;GO:0015205	CC:integral component of membrane;CC:plasma membrane;MF:nucleobase transmembrane transporter activity;	K16169	pbuX	------	------
SERP1154	SERP1154	conserved hypothetical protein	2.099	1.07	0.00165222	0.00728149	up	GO:0006260;GO:0009360;GO:0003887;GO:0003677	BP:DNA replication;CC:DNA polymerase III complex;MF:DNA-directed DNA polymerase activity;MF:DNA binding;	K02340	holA	map03430;map03440;map03030	Mismatch repair;Homologous recombination;DNA replication
SERP2233	SERP2233	transcriptional regulator%2C LysR family	2.497	1.32002	0.00174455	0.00755456	up	GO:0003700	MF:transcription factor activity, sequence-specific DNA binding;	------	------	------	------
SERP2518	SERP2518	conserved hypothetical protein	0.469	-1.09337	0.00223768	0.00930965	down	------	------	------	------	------	------
SERP2228	SERP2228	conserved hypothetical protein	3.82	1.9335	0.00231084	0.0095327	up	------	------	K08982	------	------	------
SERP1864	SERP1864	BioY family protein	2.2	1.13778	0.00266396	0.0106509	up	GO:0016021;GO:0005886;GO:0015225	CC:integral component of membrane;CC:plasma membrane;MF:biotin transporter activity;	K03523	bioY	map02010	ABC transporters
SERP0196	SERP0196	4-diphosphocytidyl-2C-methyl-D-erythritol synthase%2C putative	2.068	1.04833	0.00278017	0.011054	up	GO:0008299;GO:1902012;GO:0071555;GO:0047349	BP:isoprenoid biosynthetic process;BP:pol;BP:cell wall organization;MF:D-ribitol-5-phosphate cytidylyltransferase activity;	K21030	tarI	map00040	Pentose and glucuronate interconversions
SERP2200	SERP2200	hypothetical protein	2.118	1.08239	0.00283012	0.011201	up	------	------	------	------	------	------
SERP1142	SERP1142	hypothetical protein	3.443	1.78351	0.00302493	0.011797	up	------	------	------	------	------	------
SERP1828	rplB	ribosomal protein L2	2.008	1.00607	0.00312547	0.0120759	up	GO:0006412;GO:0015934;GO:0003735;GO:0016740;GO:0019843	BP:translation;CC:large ribosomal subunit;MF:structural constituent of ribosome;MF:transferase activity;MF:rRNA binding;	K02886	rplB	map03010	Ribosome
SERP1046	ansA	L-asparaginase	2.002	1.00121	0.00323746	0.0124691	up	GO:0006528;GO:0110165;GO:0004067	BP:asparagine metabolic process;CC:cellular anatomical entity;MF:asparaginase activity;	K01424	ansA	map00460;map00250	Cyanoamino acid metabolism;Alanine, aspartate and glutamate metabolism
SERP2347	bioB	biotin synthetase	2.165	1.11449	0.00337792	0.0129284	up	GO:0009102;GO:0004076;GO:0005506;GO:0051537;GO:0051539	BP:biotin biosynthetic process;MF:biotin synthase activity;MF:iron ion binding;MF:2 iron, 2 sulfur cluster binding;MF:4 iron, 4 sulfur cluster binding;	K01012	bioB	map00780	Biotin metabolism
SERP0982	SERP0982	hypothetical protein	2.619	1.38883	0.00398931	0.0150324	up	GO:0016021	CC:integral component of membrane;	------	------	------	------
SERP2464	SERP2464	conserved domain protein	2.442	1.28787	0.00446101	0.0165539	up	GO:0009007	MF:site-specific DNA-methyltransferas;	------	------	------	------
SERP1489	hld	delta-hemolysin	0.45	-1.15162	0.00447023	0.0165629	down	------	------	K11039	hld	map02024	Quorum sensing
SERP1216	SERP1216	conserved hypothetical protein	2.793	1.4817	0.00502781	0.0182408	up	GO:0016021	CC:integral component of membrane;	------	------	------	------
SERP1961	SERP1961	acetyltransferase%2C GNAT family	2.116	1.08126	0.00558799	0.0198016	up	GO:0016407	MF:acetyltransferase activity;	K22441	paiA	------	------
SERP0531	SERP0531	conserved hypothetical protein	2.205	1.14103	0.00588949	0.0206915	up	------	------	------	------	------	------
SERP1052	SERP1052	hypothetical protein	3.23	1.69174	0.00607497	0.0212493	up	------	------	------	------	------	------
SERP2127	SERP2127	FeoA family protein	2.052	1.03737	0.00617213	0.0215274	up	GO:0046914	MF:transition metal ion binding;	K04758	feoA	------	------
SERP2339	SERP2339	drug transporter%2C putative	2.417	1.27327	0.0062934	0.021919	up	GO:0016021;GO:0005886;GO:0022857	CC:integral component of membrane;CC:plasma membrane;MF:transmembrane transporter activity;	K08152	lmrP	------	------
SERP2311	SERP2311	acetyltransferase%2C GNAT family	2.183	1.12641	0.00828177	0.0278496	up	GO:0016407	MF:acetyltransferase activity;	------	------	------	------
SERP0504	SERP0504	conserved hypothetical protein	5.503	2.46025	0.00845985	0.0284093	up	------	------	------	------	------	------
SERP0301	SERP0301	hypothetical protein	2.258	1.17513	0.0101061	0.0328516	up	------	------	------	------	------	------
SERP0112	SERP0112	conserved domain protein	0.432	-1.21215	0.0101872	0.033027	down	------	------	------	------	------	------
SERP0118	SERP0118	spermidine N1-acetyltransferase%2C putative	2.142	1.09895	0.0110061	0.0351383	up	GO:0016407;GO:0004145	MF:acetyltransferase activity;MF:diamine N-acetyltransferase activity;	K00657	speG	map00330;map04216	Arginine and proline metabolism;Ferroptosis
SERP1605	SERP1605	conserved domain protein	2.961	1.56618	0.0111355	0.0353953	up	------	------	------	------	------	------
SERP2227	SERP2227	hypothetical protein	2.135	1.09391	0.0123311	0.0388413	up	------	------	------	------	------	------
SERP0117	SERP0117	conserved hypothetical protein	2.973	1.57216	0.015521	0.0460021	up	------	------	------	------	------	------
SERP2447	SERP2447	lipoprotein%2C putative	4.649	2.21695	0.0155887	0.0461228	up	GO:0005886	CC:plasma membrane;	------	------	------	------
SERP2371	SERP2371	peptide ABC transporter%2C permease protein%2C putative	2.09	1.06384	0.0158982	0.0468115	up	GO:0015675;GO:0055085;GO:0005886;GO:0016021	BP:nickel cation transport;BP:transmembrane transport;CC:plasma membrane;CC:integral component of membrane;	K15585	nikB	map02010	ABC transporters
SERP0203	SERP0203	deoxynucleoside kinase family protein	2.043	1.03055	0.0161119	0.0472124	up	GO:0016310;GO:0019136;GO:0005524	BP:phosphorylation;MF:deoxynucleoside kinase activity;MF:ATP binding;	K15518	dgk	map01232;map00230	Nucleotide metabolism;Purine metabolism
SERP0591	SERP0591	conserved hypothetical protein	2.041	1.02893	0.0166508	0.0485462	up	GO:0016021;GO:0005886	CC:integral component of membrane;CC:plasma membrane;	------	------	------	------
SERP0369	SERP0369	IS1272-like transposase%2C degenerate	0.358	-1.48383	0.0167472	0.0486646	down	------	------	------	------	------	------

## Sheet: Table S2
Table S2 DMs in S. epidermidis 35984 treated with or without RCE.
Metab ID	ID	Metabolite	Pvalue	VIP_PLS-DA	FC	Log2FC	Regulate	KEGG Compound ID	KEGG Pathway ID	KEGG Pathway Description	Formula	Mode
metab_2638	neg_1017	Rocuronium	8.91e-09	3.3884	9.5335	3.253	up	C07556	-	-	C32H53N2O4+	neg
metab_2959	neg_1306	1-(3-Methylbutanoyl)-6-apiosylglucose	1.14e-07	2.6498	0.1907	-2.3906	down	-	-	-	C16H28O11	neg
metab_2640	neg_1019	[3-[2-Aminoethoxy(hydroxy)phosphoryl]oxy-2-hydroxypropyl] hexadecanoate	1.93e-06	2.5504	2.9131	1.5426	up	-	-	-	C21H44NO7P	neg
metab_2681	neg_1056	5'-N-Ethylcarboxamidoadenosine	1.12e-14	2.4902	11.4244	3.514	up	-	-	-	C12H16N6O4	neg
metab_2677	neg_1052	Alliospiroside C	0.0001641	2.4318	4.4161	2.1428	up	-	-	-	C38H60O13	neg
metab_3655	neg_533	Cadabicine methyl ether	1.09e-06	2.3292	0.3619	-1.4663	down	-	-	-	C26H31N3O4	neg
metab_2905	neg_1258	Mifepristone	1.07e-05	2.2729	7.5309	2.9128	up	C07652	-	-	C29H35NO2	neg
metab_3041	neg_1381	6-(2-hydroxyethoxy)-6-oxohexanoyl-CoA	1.6e-10	2.2117	5.1587	2.367	up	-	-	-	C29H48N7O20P3S	neg
metab_3726	neg_599	3a,7a,12a-Trihydroxy-5b-cholestan-26-al	3.66e-07	2.0854	1.7023	0.7675	up	C01301	map01100	Metabolic pathways	C27H46O4	neg
metab_3840	neg_704	Scyphostatin	0.0002812	2.0187	2.6325	1.3964	up	-	-	-	C29H43NO5	neg
metab_3707	neg_580	Fructosyl valine	3.17e-06	1.9695	1.8534	0.8902	up	-	-	-	C11H21NO7	neg
metab_3580	neg_466	Imidazolepropionic acid	0.001184	1.9387	0.3934	-1.3459	down	C20522	map00340	Histidine metabolism	C6H8N2O2	neg
metab_2926	neg_1277	Argininosuccinic acid	1.62e-06	1.9221	0.4016	-1.3162	down	C03406	map01100;map00220;map00250;map01110;map01230	Metabolic pathways;Arginine biosynthesis;Alanine, aspartate and glutamate metabolism;Biosynthesis of secondary metabolites;Biosynthesis of amino acids	C10H18N4O6	neg
metab_2891	neg_1245	6-Chloro-2',3'-dideoxyguanosine	5.37e-09	1.9208	0.3627	-1.4632	down	-	-	-	C10H14ClN5O3	neg
metab_3570	neg_457	5-Thymidylic acid	3.15e-11	1.8942	1.4219	0.5078	up	C00364	map00240;map01100;map01232	Pyrimidine metabolism;Metabolic pathways;Nucleotide metabolism	C10H15N2O8P	neg
metab_2748	neg_1116	7-Hydroxy-5-methoxy-4-methyl-3-(4-methylpiperazin-1-yl)-2H-chromen-2-one	0.001764	1.8998	2.1477	1.1028	up	-	-	-	C16H20N2O4	neg
metab_3466	neg_362	Pantetheine	3.59e-06	1.865	0.7286	-0.4568	down	C00831	map01100;map01110;map00770	Metabolic pathways;Biosynthesis of secondary metabolites;Pantothenate and CoA biosynthesis	C11H22N2O4S	neg
metab_2906	neg_1259	Arginylmethionine	3.57e-05	1.8512	0.4594	-1.1222	down	-	-	-	C11H23N5O3S	neg
metab_3681	neg_557	3-(Methylthio)propanal	1.33e-06	1.8276	0.521	-0.9406	down	-	-	-	C4H8OS	neg
metab_4134	neg_970	Myristic Acid	8.55e-07	1.7348	1.4143	0.5001	up	C06424	map01100;map00061	Metabolic pathways;Fatty acid biosynthesis	C14H28O2	neg
metab_3404	neg_305	Osthol	0.0002671	1.7498	1.8416	0.881	up	C09280	-	-	C15H16O3	neg
metab_3913	neg_770	LysoPA(16:0/0:0)	2.34e-07	1.7282	1.3034	0.3823	up	C04036	-	-	C19H39O7P	neg
metab_3045	neg_1385	7-Epijasmonic acid	2.93e-05	1.7092	0.5489	-0.8654	down	C16317	map01100;map01110	Metabolic pathways;Biosynthesis of secondary metabolites	C12H18O3	neg
metab_3955	neg_809	[3-[2,3-Dihydroxypropoxy(hydroxy)phosphoryl]oxy-2-hydroxypropyl] hexadecanoate	7.15e-05	1.6833	1.2432	0.3141	up	-	-	-	C22H45O9P	neg
metab_4032	neg_879	N-Docosahexaenoyl Tryptophan	0.002337	1.6789	1.4591	0.5451	up	-	-	-	C33H42N2O3	neg
metab_4082	neg_923	Sulfolithocholic acid	9.4e-07	1.6698	1.447	0.5331	up	-	-	-	C24H40O6S	neg
metab_2979	neg_1324	PI(PGD2/20:4(8Z,11Z,14Z,17Z))	3.76e-06	1.6375	0.6959	-0.523	down	-	-	-	C49H79O16P	neg
metab_2904	neg_1257	Beta-D-ribosylnicotinate	4.9e-08	1.6115	0.7425	-0.4295	down	C05841	map01100;map00760	Metabolic pathways;Nicotinate and nicotinamide metabolism	C11H13NO6	neg
metab_3960	neg_813	9'-Carboxy-gamma-chromanol	3.55e-06	1.6081	1.393	0.4782	up	-	-	-	C23H36O4	neg
metab_2673	neg_1049	5-Hexyltetrahydro-2-furanoctanoic acid	3.71e-05	1.5892	1.3743	0.4587	up	-	-	-	C18H34O3	neg
metab_3586	neg_471	Triethylenephosphoramide	0.0001611	1.5862	1.5427	0.6255	up	C19543	-	-	C6H12N3OP	neg
metab_3581	neg_467	Cichorioside D	0.007569	1.5497	1.6756	0.7447	up	-	-	-	C27H38O13	neg
metab_3144	neg_1475	PIP3(18:0/16:1(9Z))	5.65e-07	1.5575	1.4192	0.5051	up	C00626	-	-	C43H84O22P4	neg
metab_2782	neg_1147	1,2-Dihexanoyl-sn-glycero-3-phosphoethanolamine	0.0001702	1.5384	1.3893	0.4744	up	-	-	-	C17H34NO8P	neg
metab_2832	neg_1192	Fasoracetam	9.41e-07	1.5398	1.278	0.3539	up	C13311	-	-	C10H16N2O2	neg
metab_3615	neg_498	Modithromycin	3.25e-05	1.5139	0.7029	-0.5086	down	-	-	-	C43H64N6O11	neg
metab_3601	neg_485	PA(22:6(5Z,8E,10Z,13Z,15E,19Z)-2OH(7S, 17S)/14:0)	1.14e-05	1.5231	0.727	-0.46	down	-	-	-	C39H65O10P	neg
metab_3034	neg_1375	Thymine	2.03e-07	1.5151	1.3279	0.4091	up	C00178	map00240;map01100;map01232	Pyrimidine metabolism;Metabolic pathways;Nucleotide metabolism	C5H6N2O2	neg
metab_3878	neg_739	Tyrosyl-Tyrosine	0.0001399	1.512	1.8052	0.8522	up	-	-	-	C18H20N2O5	neg
metab_4170	neg_415	GDP-glucose	0.002404	1.5058	1.7548	0.8113	up	C00394	map01100;map00520;map00500;map01250	Metabolic pathways;Amino sugar and nucleotide sugar metabolism;Starch and sucrose metabolism;Biosynthesis of nucleotide sugars	C16H25N5O16P2	neg
metab_3616	neg_499	CDP-DG(16:0/22:6(4Z,7Z,10Z,13Z,16Z,19Z))	4.7e-05	1.4858	0.784	-0.3511	down	C00269	map01100;map00564;map01110	Metabolic pathways;Glycerophospholipid metabolism;Biosynthesis of secondary metabolites	C50H81N3O15P2	neg
metab_2892	neg_1246	Fructose-6-phosphate pyruvate	1.1e-06	1.4859	0.7528	-0.4097	down	-	-	-	C9H13O13P	neg
metab_3859	neg_721	Medroxalol	2.82e-06	1.4716	1.3555	0.4388	up	-	-	-	C20H24N2O5	neg
metab_3689	neg_564	(S)-Reticuline	2.74e-06	1.4601	1.4342	0.5202	up	C02105	map01100;map01110	Metabolic pathways;Biosynthesis of secondary metabolites	C19H23NO4	neg
metab_4159	neg_994	10,11-dihydro-20-trihydroxy-leukotriene B4	4.8e-06	1.4473	1.2932	0.3709	up	-	-	-	C20H34O7	neg
metab_3686	neg_561	17-beta-estradiol 3-sulfate-17-(beta-D-glucuronide)	1.95e-06	1.4372	0.771	-0.3752	down	C11289	-	-	C24H32O11S	neg
metab_3029	neg_1370	Gibberellin A4 glucosyl ester	0.03821	1.3895	1.9028	0.9281	up	-	-	-	C25H34O10	neg
metab_3701	neg_575	Biotin	0.0007113	1.4029	0.7685	-0.3799	down	C00120	map01100;map00780;map02010;map01240	Metabolic pathways;Biotin metabolism;ABC transporters;Biosynthesis of cofactors	C10H16N2O3S	neg
metab_3644	neg_523	Acarviosin	2.26e-06	1.421	1.3223	0.403	up	-	-	-	C14H25NO8	neg
metab_4120	neg_958	Kentsin	0.0001093	1.4038	0.7201	-0.4737	down	-	-	-	C21H40N8O6	neg
metab_2815	neg_1177	Cerulenin	0.0228	1.3664	1.8894	0.9179	up	C12058	-	-	C12H17NO3	neg
metab_2803	neg_1166	Pafenolol	0.002089	1.3973	1.4493	0.5354	up	-	-	-	C18H31N3O3	neg
metab_3643	neg_522	4-(3-Pyridin-2-yl-[1,2,4]oxadiazol-5-yl)-butyric acid	0.005251	1.42	1.885	0.9146	up	-	-	-	C11H11N3O3	neg
metab_3590	neg_475	L-2-Amino-4-methylenepentanedioic acid	2.18e-05	1.3895	0.586	-0.771	down	C00651	map00660	C5-Branched dibasic acid metabolism	C6H9NO4	neg
metab_3743	neg_614	Vomifoliol	0.01166	1.3735	1.3658	0.4497	up	C04166	-	-	C13H20O3	neg
metab_2714	neg_1086	Oleoyltaurine	0.0004206	1.3544	1.3772	0.4617	up	-	-	-	C20H39NO4S	neg
metab_3395	neg_298	Ptaquiloside	0.002158	1.3795	0.6872	-0.5412	down	C19515	-	-	C20H30O8	neg
metab_2844	neg_1202	Caryoptosidic acid	0.0005348	1.3619	0.6759	-0.5651	down	-	-	-	C16H24O11	neg
metab_3105	neg_1439	S-Acetyldihydrolipoamide	0.0007571	1.3406	0.6509	-0.6195	down	C01136	-	-	C10H19NO2S2	neg
metab_3751	neg_622	9,10,13-TriHOME	0.0002113	1.3305	1.21	0.275	up	C14835	-	-	C18H34O5	neg
metab_3705	neg_579	3-Feruloylquinic acid	1.94e-07	1.3293	1.1755	0.2333	up	C02572	-	-	C17H20O9	neg
metab_3501	neg_394	Cinnamoside	0.008787	1.3002	1.5569	0.6387	up	-	-	-	C24H38O12	neg
metab_3579	neg_465	Beta-Leucine	3.52e-05	1.2917	1.2881	0.3652	up	C02486	-	-	C6H13NO2	neg
metab_3808	neg_675	Ganoderiol I	0.00452	1.2901	1.2592	0.3325	up	-	-	-	C31H50O5	neg
metab_4046	neg_891	Trandolaprilat	0.0001932	1.2719	1.2587	0.3319	up	C21515	-	-	C22H30N2O5	neg
metab_4165	neg_1452	3-Phosphoglyceric acid	0.004819	1.2565	0.673	-0.5713	down	C00197	map01100;map00630;map00997;map00561;map01120;map01240;map00270;map01200;map01230;map00680;map00010;map01110;map00260;map00030	Metabolic pathways;Glyoxylate and dicarboxylate metabolism;Biosynthesis of various other secondary metabolites;Glycerolipid metabolism;Microbial metabolism in diverse environments;Biosynthesis of cofactors;Cysteine and methionine metabolism;Carbon metabolism;Biosynthesis of amino acids;Methane metabolism;Glycolysis / Gluconeogenesis;Biosynthesis of secondary metabolites;Glycine, serine and threon…	C3H7O7P	neg
metab_3727	neg_6	Dehydrowarfarin	0.0001095	1.2612	0.8848	-0.1766	down	-	-	-	C19H14O4	neg
metab_2866	neg_1222	Azimexon	0.01208	1.2128	1.2928	0.3705	up	-	-	-	C9H14N4O	neg
metab_3100	neg_1434	Uridine 5'-monophosphate	4.71e-05	1.2436	1.1331	0.1803	up	C00105	map00240;map01100;map01232;map01240	Pyrimidine metabolism;Metabolic pathways;Nucleotide metabolism;Biosynthesis of cofactors	C9H13N2O9P	neg
metab_3797	neg_664	Daphniphylline	3.12e-09	1.2315	1.2242	0.2918	up	-	-	-	C32H49NO5	neg
metab_2651	neg_1029	Resolvin E1	8.14e-06	1.2166	1.2268	0.2949	up	C18171	-	-	C20H30O5	neg
metab_2883	neg_1238	Melibiose	0.0006659	1.2267	0.7173	-0.4794	down	C05402	map01100;map02010;map00052	Metabolic pathways;ABC transporters;Galactose metabolism	C12H22O11	neg
metab_4156	neg_991	PA(a-15:0/6 keto-PGF1alpha)	0.001058	1.2333	1.4006	0.486	up	-	-	-	C38H69O12P	neg
metab_2626	neg_1006	(9S,10S)-9,10-dihydroxyoctadecanoate	0.000514	1.2333	1.2043	0.2682	up	C15988	-	-	C18H36O4	neg
metab_2836	neg_1196	2',3,4',5-Tetrahydroxy-4-prenylstilbene	0.0003067	1.2091	1.2638	0.3378	up	C10283	-	-	C19H20O4	neg
metab_3564	neg_451	(-)-Huperzine A (HupA)	0.001087	1.2107	1.3765	0.461	up	-	-	-	C15H18N2O	neg
metab_2859	neg_1216	(S)-Isocorydine	1.25e-05	1.2164	1.2495	0.3214	up	C09549	-	-	C20H23NO4	neg
metab_2804	neg_1167	TRELAGLIPTIN	1.21e-06	1.2102	1.2285	0.2969	up	-	-	-	C18H20FN5O2	neg
metab_3487	neg_381	3-Hydroxynevirapine glucuronide	6.74e-08	1.1733	0.9039	-0.1458	down	-	-	-	C21H22N4O8	neg
metab_2810	neg_1172	Apatinib	0.0006122	1.1974	1.2559	0.3287	up	-	-	-	C24H23N5O	neg
metab_3685	neg_560	Beta-nicotinate D-ribonucleotide	5.22e-07	1.1616	0.838	-0.255	down	C01185	map01100;map00760;map01240	Metabolic pathways;Nicotinate and nicotinamide metabolism;Biosynthesis of cofactors	C11H12NO9P-2	neg
metab_2983	neg_1328	NADHX	0.01087	1.1449	1.449	0.5351	up	C04856	-	-	C21H31N7O15P2	neg
metab_4029	neg_876	Aacocf3	0.0008284	1.1306	1.1667	0.2224	up	C01397	-	-	C21H31F3O	neg
metab_3290	neg_202	2-Hydroxystearic acid	7.78e-05	1.1369	1.1732	0.2304	up	C03045	-	-	C18H36O3	neg
metab_2785	neg_115	Borapetoside	0.003265	1.1162	1.1534	0.2059	up	-	-	-	C26H34O12	neg
metab_3684	neg_56	Orotidine	0.0006409	1.1245	0.855	-0.226	down	C01103	map00240;map01100;map01240	Pyrimidine metabolism;Metabolic pathways;Biosynthesis of cofactors	C10H12N2O8	neg
metab_3910	neg_768	N-Myristoyl Tryptophan	3.96e-05	1.1364	0.8435	-0.2455	down	-	-	-	C25H38N2O3	neg
metab_3674	neg_550	Ipriflavone	5.6e-07	1.1303	0.8602	-0.2173	down	-	-	-	C18H16O3	neg
metab_3098	neg_1432	Aflatoxin B1exo-8,9-epoxide-GSH	0.01206	1.1516	1.3298	0.4112	up	C11278	-	-	C27H29N3O13S	neg
metab_2850	neg_1208	5-amino-6-(5-phospho-D-ribosylamino)uracil	1.73e-05	1.1208	0.8046	-0.3137	down	-	-	-	C9H13N4O9P-2	neg
metab_2816	neg_1178	1-Methyl-2-nitro-3-((tetrahydrofuran-3-yl)methyl)guanidine	0.001368	1.1006	0.7773	-0.3635	down	C18509	-	-	C7H14N4O3	neg
metab_3660	neg_538	3,5-Dimethyl-2-(3-pyridyl)thiazolidin-4-one	0.0002638	1.09	0.7614	-0.3933	down	-	-	-	C10H12N2OS	neg
metab_2625	neg_1005	N-Arachidonoyl Aspartic acid	1.77e-06	1.1091	1.1242	0.1689	up	-	-	-	C24H37NO5	neg
metab_3141	neg_1472	Dide-O-methylsimmondsin	2.46e-06	1.1022	0.7843	-0.3505	down	-	-	-	C14H21NO9	neg
metab_3528	neg_419	2,6-diamino-4-hydroxy-5-formamidopyrimidine	0.0001781	1.1047	1.172	0.229	up	C04744	-	-	C5H7N5O2	neg
metab_3293	neg_205	N-Lauroyl Tryptophan	9.53e-07	1.091	0.8741	-0.1941	down	-	-	-	C23H34N2O3	neg
metab_3737	neg_609	4-ene-Valproic acid	0.009707	1.1076	1.1883	0.2489	up	C16648	-	-	C8H14O2	neg
metab_3247	neg_164	Halleridone	0.01948	1.0859	0.7834	-0.3522	down	-	-	-	C8H10O3	neg
metab_2946	neg_1295	Lirequinil	0.001212	1.081	0.8986	-0.1542	down	-	-	-	C26H25ClN2O3	neg
metab_3441	neg_34	L-beta-aspartyl-L-phenylalanine	2.17e-05	1.0574	0.9165	-0.1258	down	-	-	-	C13H16N2O5	neg
metab_3525	neg_416	Benzofenap	0.001438	1.044	0.8747	-0.1931	down	C18555	-	-	C22H20Cl2N2O3	neg
metab_3037	neg_1378	N4-Acetylaminobutanal	0.01803	1.0452	0.8148	-0.2955	down	C05936	map01100;map00330	Metabolic pathways;Arginine and proline metabolism	C6H11NO2	neg
metab_2806	neg_1169	Threonylglutamine	0.004195	1.0286	0.8247	-0.2781	down	-	-	-	C9H17N3O5	neg
metab_2676	neg_1051	Peanut oil, hydrogenated	0.0006871	1.01	1.1374	0.1857	up	-	-	-	C30H45N9O5	neg
metab_2889	neg_1243	Etodolac	4.83e-05	1.0297	1.1597	0.2138	up	C06991	-	-	C17H21NO3	neg
metab_2927	neg_1278	3a-Methyl-2,3,4,5,5a,10,10a,10b-octahydro-1H-cyclopenta[a]fluorene-2,3,7-triol	0.001544	1.0355	1.2799	0.356	up	-	-	-	C17H22O3	neg
metab_3009	neg_1351	Dihydrocaffeic acid 3-sulfate	9.24e-06	1.0111	0.8915	-0.1657	down	-	-	-	C9H10O7S	neg
metab_3604	neg_488	Cirsimarin	0.0006209	1.0062	0.7865	-0.3465	down	-	-	-	C23H24O11	neg
metab_3080	neg_1416	Desethylenenorfloxacin	0.0001051	1.0068	1.1126	0.1539	up	-	-	-	C14H14FN3O3	neg
metab_2538	pos_939	Buntanine	2.46e-12	4.6795	26.1385	4.7081	up	C10653	-	-	C20H21NO5	pos
metab_2481	pos_888	Ethylmorphine	1.18e-15	4.5985	57.8643	5.8546	up	C07537	-	-	C19H23NO3	pos
metab_2559	pos_958	Chelidonine	9.79e-08	4.5279	2.563	1.3578	up	C12242	-	-	C20H19NO5	pos
metab_1943	pos_400	LysoPC(0:0/18:2(9Z,12Z))	9.83e-12	4.3837	13.4484	3.7494	up	-	-	-	C26H50NO7P	pos
metab_2541	pos_941	Peucedanin	7.99e-19	4.3642	17.5265	4.1315	up	C09283	-	-	C15H14O4	pos
metab_2558	pos_957	Palmatine	1e-15	4.1987	21.1214	4.4006	up	C05315	map01110	Biosynthesis of secondary metabolites	C21H21NO4	pos
metab_2564	pos_962	Naloxone	1.91e-13	3.9228	9.1733	3.1974	up	C07252	-	-	C19H21NO4	pos
metab_1215	pos_2096	6-Acetylmorphine	4e-14	3.8931	32.9859	5.0438	up	C11781	-	-	C19H21NO4	pos
metab_1233	pos_2111	S-Hydroxymethylglutathione	1.66e-14	3.8769	7.874	2.9771	up	C14180	map00680;map01100;map01120	Methane metabolism;Metabolic pathways;Microbial metabolism in diverse environments	C11H19N3O7S	pos
metab_1210	pos_2091	N-Oleoyl Glycine	1.71e-17	3.8728	5.067	2.3411	up	-	-	-	C20H21FN6O5	pos
metab_153	pos_1136	1-Hexadecanoyl-sn-Glycero-3-Phosphoethanolamine	1.17e-12	3.8547	254.303	7.9904	up	-	-	-	C21H44NO7P	pos
metab_1539	pos_2389	(1xi,4xi,6xi)-Carvone oxide	2.28e-11	3.7242	9.1128	3.1879	up	-	-	-	C10H14O2	pos
metab_2517	pos_92	2,5,7,8-Tetramethyl-2-(2'-carboxyethyl)-6-hydroxychroman	2.87e-14	3.5542	2.061	1.0433	up	-	-	-	C16H22O4	pos
metab_1311	pos_2182	4'-O-Methylglabridin	2.55e-11	3.5505	3.7868	1.921	up	-	-	-	C21H22O4	pos
metab_2568	pos_966	Graveoline	1.51e-09	3.5263	3.9243	1.9724	up	C10689	-	-	C17H13NO3	pos
metab_943	pos_1850	DHAP(18:0)	6.33e-10	3.3641	26.6102	4.7339	up	C03805	-	-	C21H41O7P	pos
metab_2557	pos_956	Perlolyrine	1.65e-09	3.2632	0.276	-1.8573	down	C09231	-	-	C16H12N2O2	pos
metab_1157	pos_2042	Ramontoside	1.11e-08	3.1889	2.7958	1.4833	up	-	-	-	C34H38O16	pos
metab_2489	pos_895	S-(Formylmethyl)glutathione	4.34e-11	3.1033	12.5277	3.647	up	C14871	-	-	C12H19N3O7S	pos
metab_1135	pos_2022	2,3-Dihydroxycarbamazepine	4.29e-14	3.0433	6.7096	2.7462	up	C16603	-	-	C15H12N2O3	pos
metab_956	pos_1862	Retaspimycin	3.64e-08	2.9743	220.325	7.7835	up	-	-	-	C31H45N3O8	pos
metab_2434	pos_845	Trifluoperazine	2.39e-06	2.8147	0.3621	-1.4655	down	C07168	-	-	C21H24F3N3S	pos
metab_1150	pos_2036	Canthin-6-one	3e-11	2.7851	1.8481	0.886	up	C09098	-	-	C14H8N2O	pos
metab_1500	pos_2352	4'-O-Methyldelphinidin 3-O-rutinoside	2.8e-08	2.7544	0.1898	-2.3974	down	-	-	-	C28H33O16+	pos
metab_1835	pos_301	LysoPC(18:1(11Z)/0:0)	4.45e-08	2.6845	1.5851	0.6646	up	C04230	map00564	Glycerophospholipid metabolism	C26H52NO7P	pos
metab_1213	pos_2094	1,24(S)-Dihydroxyvitamin D2	2.96e-06	2.618	1.7024	0.7676	up	-	-	-	C28H44O3	pos
metab_2534	pos_935	Cholylasparagine	1.01e-06	2.6023	3.8575	1.9477	up	-	-	-	C28H46N2O7	pos
metab_1613	pos_2456	Ophthalmic Acid	0.001229	2.5891	0.4322	-1.2102	down	-	-	-	C11H19N3O6	pos
metab_1117	pos_2006	Cycloheximide	6.84e-05	2.5565	9.4633	3.2423	up	C06685	-	-	C15H23NO4	pos
metab_1694	pos_2530	N-(3-Aminopropyl)-N-methylcarbamic acid tert-butyl ester	5.22e-07	2.5193	1.9473	0.9615	up	-	-	-	C9H20N2O2	pos
metab_1413	pos_2274	Murnac-tripeptide	9.49e-08	2.5103	0.4152	-1.2681	down	-	-	-	C26H44N6O14	pos
metab_1600	pos_2444	(R)-Apiumetin glucoside	3.43e-08	2.4615	1.4484	0.5345	up	-	-	-	C20H22O9	pos
metab_17	pos_1013	Val Arg Gly	5.55e-07	2.4598	3.8944	1.9614	up	-	-	-	C13H26N6O4	pos
metab_2560	pos_959	Cropropamide	5.88e-07	2.4034	0.4968	-1.0093	down	-	-	-	C13H24N2O2	pos
metab_1417	pos_2278	Cascarillin	1.9e-06	2.3886	0.5654	-0.8227	down	C09071	-	-	C22H32O7	pos
metab_150	pos_1133	16-Methylheptadecanoic acid	5.09e-06	2.3496	2.3678	1.2435	up	C20356	-	-	C18H36O2	pos
metab_1266	pos_2141	2-Phenylaminoadenosine	3.69e-06	2.3271	0.3696	-1.436	down	-	-	-	C16H18N6O4	pos
metab_2576	pos_973	10-Hydroxycamptothecin	2.41e-05	2.2628	0.4051	-1.3037	down	C17939	-	-	C20H16N2O5	pos
metab_2499	pos_903	Novobiocin	0.0007099	2.2547	0.4361	-1.1973	down	C05080	map01100;map00401;map01110	Metabolic pathways;Novobiocin biosynthesis;Biosynthesis of secondary metabolites	C31H36N2O11	pos
metab_584	pos_1526	PG(22:5(7Z,10Z,13Z,16Z,19Z)/18:1(11Z))	9.06e-07	2.218	2.1066	1.0749	up	C00344	map01100;map00564;map00552	Metabolic pathways;Glycerophospholipid metabolism;Teichoic acid biosynthesis	C46H79O10P	pos
metab_1066	pos_1961	N-Myristoyl Proline	0.000218	2.2228	1.6482	0.7209	up	-	-	-	C19H35NO3	pos
metab_1474	pos_2329	Isoleucyl-Lysine	2.12e-07	2.2205	0.5821	-0.7807	down	-	-	-	C12H25N3O3	pos
metab_1174	pos_2058	1-(1-(Tert-Butoxycarbonyl)piperidin-4-yl)azetidine-3-carboxylic acid	8.16e-05	2.2087	1.5221	0.6061	up	-	-	-	C14H24N2O4	pos
metab_1505	pos_2357	Losartan	1.29e-05	2.1976	0.3545	-1.4961	down	C07072	-	-	C22H23ClN6O	pos
metab_1548	pos_2397	Carthamone	0.01715	2.1214	1.9974	0.9981	up	C08598	-	-	C21H20O11	pos
metab_2599	pos_994	postin	0.0001351	2.047	1.4444	0.5305	up	-	-	-	C22H40N8O5	pos
metab_959	pos_1865	N-Linoleoyl Serine	2.53e-06	2.0402	1.3971	0.4824	up	-	-	-	C21H37NO4	pos
metab_1680	pos_2518	Glutaminylarginine	0.01444	2.0547	0.6525	-0.616	down	-	-	-	C11H22N6O4	pos
metab_1446	pos_2303	Glycinoeclepin C	8.7e-07	2.0179	0.7092	-0.4957	down	-	-	-	C29H38O8	pos
metab_554	pos_1499	Azaspiracid	1.59e-07	1.9833	1.4132	0.499	up	C16907	-	-	C47H71NO12	pos
metab_2367	pos_785	(9S,10S)-10-hydroxy-9-(phosphonooxy)octadecanoate	0.0004527	1.9937	0.5934	-0.7529	down	C15989	-	-	C18H37O7P	pos
metab_2015	pos_466	PIP(18:3(6Z,9Z,12Z)/PGJ2)	2.94e-06	1.9541	0.7357	-0.4428	down	-	-	-	C47H76O18P2	pos
metab_2546	pos_946	Ethyl 7-epi-12-hydroxyjasmonate glucoside	1.43e-05	1.934	1.7588	0.8146	up	-	-	-	C20H32O9	pos
metab_2522	pos_924	Acetyl-arginyl-glycyl-aspartyl-serinamide	0.001243	1.898	1.5885	0.6677	up	-	-	-	C17H30N8O8	pos
metab_1472	pos_2327	5-Hydroxy-L-tryptophan	5.66e-08	1.9105	0.7892	-0.3415	down	C00643	map01100;map00380	Metabolic pathways;Tryptophan metabolism	C11H12N2O3	pos
metab_1518	pos_2369	CDP-DG(i-14:0/22:6(4Z,7Z,11E,13Z,15E,19Z)-2OH(10S,17))	0.000156	1.8875	0.6371	-0.6504	down	-	-	-	C48H77N3O17P2	pos
metab_1598	pos_2442	2'-Deoxyadenosine 5'-phosphate	6.67e-07	1.9006	1.2942	0.3721	up	C00360	map01100;map01232;map00230	Metabolic pathways;Nucleotide metabolism;Purine metabolism	C10H14N5O6P	pos
metab_1360	pos_2226	GMP-N-epsilon-(N-alpha-acetyl lysine methyl ester) 5'-phosphoramidate	4.32e-08	1.8938	0.7744	-0.3688	down	-	-	-	C19H29N7O10P-	pos
metab_1356	pos_2222	Asp Glu Leu	4.71e-08	1.9052	1.3171	0.3974	up	-	-	-	C15H25N3O8	pos
metab_2569	pos_967	PE(DiMe(11,5)/22:6(4Z,8Z,10Z,13Z,16Z,19Z)-OH(7))	1.63e-05	1.8953	0.6942	-0.5266	down	-	-	-	C49H80NO10P	pos
metab_2335	pos_756	TETRAHYDROURIDINE	0.009314	1.8751	0.5357	-0.9005	down	-	-	-	C9H16N2O6	pos
metab_1366	pos_2231	Guanosine	8.39e-05	1.8609	0.5533	-0.8539	down	C00387	map01100;map02010;map01232;map00230	Metabolic pathways;ABC transporters;Nucleotide metabolism;Purine metabolism	C10H13N5O5	pos
metab_1201	pos_2083	Oxoglaucine	6.73e-07	1.8736	1.5251	0.6089	up	-	-	-	C20H17NO5	pos
metab_2014	pos_465	CDP-DG(5-iso PGF2VI/18:2(9Z,12Z))	1.46e-05	1.833	0.8016	-0.319	down	-	-	-	C48H79N3O18P2	pos
metab_2338	pos_759	N-Formyl-1-hydroxy-13-dihydrodaunomycin	0.001776	1.8514	0.7335	-0.4471	down	-	-	-	C28H31NO12	pos
metab_2609	pos_2073	Benzoic Acid	0.008107	1.8428	0.5874	-0.7676	down	C00180	map01100;map01220;map01110;map01120;map00362	Metabolic pathways;Degradation of aromatic compounds;Biosynthesis of secondary metabolites;Microbial metabolism in diverse environments;Benzoate degradation	C7H6O2	pos
metab_1084	pos_1978	4,4'-BIS(DIMETHYLAMINO)BENZOPHENONE	1.95e-07	1.8157	1.3975	0.4828	up	C19266	-	-	C17H20N2O	pos
metab_1206	pos_2088	Momilactone B	7.28e-07	1.8106	1.2882	0.3654	up	-	-	-	C20H26O4	pos
metab_1180	pos_2063	1,2-dibutyrin	0.01707	1.7705	2.1144	1.0802	up	-	-	-	C11H20O5	pos
metab_1451	pos_2308	Bleomycin PEP	0.0001124	1.7944	1.3479	0.4307	up	-	-	-	C61H88N18O21S2	pos
metab_2438	pos_849	Bucladesine	5.43e-09	1.7759	0.8319	-0.2655	down	-	-	-	C18H24N5O8P	pos
metab_2570	pos_968	Ameltolide	2.51e-06	1.7826	0.6614	-0.5964	down	C11485	-	-	C15H16N2O	pos
metab_1290	pos_2163	(1S,2S,4R,8S)-p-Menthane-1,2,8,9-tetrol 2-glucoside	3.37e-06	1.7376	0.7574	-0.4009	down	-	-	-	C16H30O9	pos
metab_1690	pos_2527	Cyclo-dopa 5-O-glucoside	7.12e-05	1.7292	0.7103	-0.4935	down	C17751	-	-	C15H19NO9	pos
metab_1534	pos_2384	Cyclocurcumin	2.56e-05	1.7114	1.4345	0.5205	up	-	-	-	C21H20O6	pos
metab_1358	pos_2224	Aminodextran	2.51e-05	1.715	0.7311	-0.4519	down	-	-	-	C18H33NO16	pos
metab_1310	pos_2181	Dibekacin	0.001072	1.6827	1.5082	0.5928	up	-	-	-	C18H37N5O8	pos
metab_1454	pos_2310	4'-Nitrophenyl-2-acetamido-2-deoxy-beta-glucopyranoside	1.53e-07	1.6893	0.8571	-0.2225	down	-	-	-	C14H18N2O8	pos
metab_2613	pos_2377	Kanokoside A	2.56e-06	1.6808	1.5506	0.6328	up	C09993	-	-	C21H32O12	pos
metab_1195	pos_2078	Isocorydine	9.23e-08	1.6809	1.4092	0.4949	up	C09549	-	-	C20H23NO4	pos
metab_1570	pos_2416	Tryptophyl-Leucine	2.89e-05	1.6786	0.7043	-0.5057	down	-	-	-	C17H23N3O3	pos
metab_1473	pos_2328	Alanyllysine	0.0002124	1.6573	0.7472	-0.4204	down	-	-	-	C9H19N3O3	pos
metab_2475	pos_882	Cyclic N-Acetylserotonin glucuronide	2.13e-07	1.6634	1.3794	0.464	up	-	-	-	C18H20N2O8	pos
metab_1300	pos_2172	D-Biotin	1.43e-06	1.6546	0.7786	-0.361	down	C00120	map01100;map00780;map02010;map01240	Metabolic pathways;Biotin metabolism;ABC transporters;Biosynthesis of cofactors	C10H16N2O3S	pos
metab_1047	pos_1944	GlcCer(d18:1/18:0)	4.88e-12	1.6519	1.4353	0.5214	up	C01190	map01100	Metabolic pathways	C42H81NO8	pos
metab_1339	pos_2207	Neuromedin N (1-4)	1.73e-05	1.6538	0.7637	-0.3889	down	-	-	-	C26H40N4O6	pos
metab_1489	pos_2342	Crustacean Cardioactive Peptide	0.001073	1.6613	0.6653	-0.5879	down	-	-	-	C42H57N11O11S2	pos
metab_2493	pos_899	MG(24:6(6Z,9Z,12Z,15Z,18Z,21Z)/0:0/0:0)	0.002426	1.6069	1.2158	0.2819	up	-	-	-	C27H42O4	pos
metab_2577	pos_974	(1R)-Hydroxy-(2R)-glutathionyl-1,2-dihydronaphthalene	3.96e-08	1.6244	1.244	0.315	up	C14791	-	-	C20H25N3O7S	pos
metab_1321	pos_2191	Curdione	0.001885	1.6273	1.6415	0.715	up	C17493	-	-	C15H24O2	pos
metab_1462	pos_2318	Kynostatin 227	4.28e-05	1.5954	0.8405	-0.2507	down	-	-	-	C35H45N5O6S2	pos
metab_1556	pos_2403	L-Prolinamide, 5-oxo-L-prolyl-L-norvalyl-	4.12e-05	1.5847	0.7946	-0.3317	down	-	-	-	C15H24N4O4	pos
metab_176	pos_1157	Sphinganine	0.001856	1.5636	1.4097	0.4954	up	C00836	map01100	Metabolic pathways	C18H39NO2	pos
metab_152	pos_1135	Alpha-Bixin	0.01764	1.5368	1.8646	0.8989	up	C08582	-	-	C25H30O4	pos
metab_1568	pos_2414	Vanillylamine	6.57e-06	1.5477	1.3271	0.4083	up	C16666	map01100;map01110	Metabolic pathways;Biosynthesis of secondary metabolites	C8H11NO2	pos
metab_1277	pos_2151	Unknown 370	7.28e-06	1.5484	1.3271	0.4083	up	-	-	-	C27H40O3	pos
metab_1287	pos_2160	9-Tetradecenoic acid	5.96e-07	1.5439	0.7845	-0.3502	down	C08322	-	-	C14H26O2	pos
metab_1178	pos_2061	Bacampicillin	2.78e-08	1.5357	1.1962	0.2585	up	C08122	-	-	C21H27N3O7S	pos
metab_1471	pos_2326	Pantetheine 4'-phosphate	2.39e-05	1.5346	0.8578	-0.2213	down	C01134	map01100;map01110;map00770;map01240	Metabolic pathways;Biosynthesis of secondary metabolites;Pantothenate and CoA biosynthesis;Biosynthesis of cofactors	C11H23N2O7PS	pos
metab_2487	pos_893	Glutamylleucine	9.35e-06	1.5408	1.2351	0.3046	up	-	-	-	C11H20N2O5	pos
metab_1496	pos_2349	Farnesiferol A	0.003869	1.5278	0.8037	-0.3153	down	-	-	-	C24H30O4	pos
metab_20	pos_1016	Ethyl 4-(2-ethoxyanilino)-[1,2]oxazolo[5,4-d]pyrimidine-3-carboxylate	6.34e-05	1.5366	0.7736	-0.3703	down	-	-	-	C16H16N4O4	pos
metab_2396	pos_810	Acetylshikonin	2.85e-06	1.5023	0.8528	-0.2297	down	C17413	-	-	C18H18O6	pos
metab_1048	pos_1945	3-Ketosphingosine	4.53e-08	1.5147	1.2925	0.3702	up	C06121	-	-	C18H35NO2	pos
metab_1226	pos_2105	Naringin	0.0001162	1.5235	0.8145	-0.296	down	C09789	-	-	C27H32O14	pos
metab_2526	pos_928	Metaxalone	6.75e-05	1.5033	1.3263	0.4074	up	C07934	-	-	C12H15NO3	pos
metab_1359	pos_2225	Indoximod	1.68e-05	1.5039	0.8188	-0.2884	down	-	-	-	C12H14N2O2	pos
metab_1589	pos_2433	N1,N8-Diacetylspermidine	2.42e-05	1.4989	0.8821	-0.181	down	-	-	-	C11H23N3O2	pos
metab_1139	pos_2026	Dihydroxycitracridone I	1.3e-06	1.4868	1.2254	0.2933	up	-	-	-	C20H21NO7	pos
metab_1209	pos_2090	Temsavir	1.5e-08	1.4816	1.2699	0.3447	up	C21558	-	-	C24H23N7O4	pos
metab_1429	pos_2289	Na-p-Hydroxycoumaroyltryptophan	0.0001761	1.4907	1.15	0.2016	up	-	-	-	C20H18N2O4	pos
metab_1465	pos_2320	3-(3-Amino-3-carboxypropyl)uridine	0.006453	1.4687	1.6106	0.6876	up	-	-	-	C13H19N3O8	pos
metab_2592	pos_988	Ser Leu Ile	5.78e-06	1.4654	0.7433	-0.428	down	-	-	-	C15H29N3O5	pos
metab_1067	pos_1962	N-Myristoyl Lysine	0.003838	1.4715	1.272	0.3471	up	-	-	-	C20H40N2O3	pos
metab_2090	pos_533	Pro Phe	2.08e-07	1.4579	0.8411	-0.2497	down	-	-	-	C14H18N2O3	pos
metab_2498	pos_902	Lycorine	8.4e-10	1.4609	1.1505	0.2023	up	C08532	-	-	C16H17NO4	pos
metab_2482	pos_889	DV 7751a	0.001803	1.4524	1.5827	0.6624	up	-	-	-	C20H22FN3O4	pos
metab_2597	pos_992	Caracemide	2.5e-09	1.4432	1.206	0.2702	up	-	-	-	C6H11N3O4	pos
metab_2547	pos_947	Etofenamate	7.33e-09	1.4397	1.1919	0.2533	up	-	-	-	C18H18F3NO4	pos
metab_3	pos_1000	Shanzhiside	4.32e-07	1.3995	1.2511	0.3232	up	C17066	-	-	C16H24O11	pos
metab_2610	pos_754	Cephalexin	3.84e-05	1.4056	1.224	0.2916	up	C08099	-	-	C16H17N3O4S	pos
metab_1390	pos_2253	Indole-3-acetaldehyde	3.52e-11	1.3958	1.2586	0.3318	up	C00637	map01100;map00380	Metabolic pathways;Tryptophan metabolism	C10H9NO	pos
metab_914	pos_1823	LysoPE(16:0/0:0)	5.79e-06	1.3736	1.2776	0.3534	up	-	-	-	C21H44NO7P	pos
metab_2518	pos_920	Gardenoside	5.26e-08	1.3851	1.1831	0.2426	up	C09779	-	-	C17H24O11	pos
metab_4	pos_1001	PI(20:4(8Z,11Z,14Z,17Z)-2OH(5S,6R)/22:3(10Z,13Z,16Z))	0.00304	1.3993	0.8356	-0.2591	down	-	-	-	C52H87O15P	pos
metab_1494	pos_2347	Hordatine A glucoside	0.001515	1.3901	0.752	-0.4112	down	-	-	-	C34H48N8O10	pos
metab_1235	pos_2113	5,6-Dihydro-5-hydroxy-6-methyl-2H-pyran-2-one	0.0001676	1.3791	1.3633	0.4471	up	C09925	-	-	C14H12O3	pos
metab_1279	pos_2153	Americine	0.01374	1.3342	1.3058	0.3849	up	C09996	-	-	C31H39N5O4	pos
metab_529	pos_1476	DG(i-18:0/TXB2/0:0)	0.008505	1.3403	1.1867	0.247	up	-	-	-	C41H74O9	pos
metab_2317	pos_739	O-b-D-Gal-(1->3)-O-[O-b-D-Gal-(1->4)-2-(acetylamino)-2-deoxy-b-D-Glc-(1->6)]-2-(acetylamino)-2-deoxy-D-Galactose	0.0001845	1.3332	0.9053	-0.1435	down	-	-	-	C28H48N2O21	pos
metab_1291	pos_2164	Salutaridinol	1.96e-06	1.3405	1.1641	0.2192	up	C05220	map01100;map01110	Metabolic pathways;Biosynthesis of secondary metabolites	C19H23NO4	pos
metab_1632	pos_2473	Arginylproline	2.41e-07	1.3418	1.1368	0.185	up	-	-	-	C11H21N5O3	pos
metab_1327	pos_2197	Alpinetin	1.81e-07	1.3316	1.1648	0.2201	up	-	-	-	C16H14O4	pos
metab_1352	pos_2219	Isoquinoline	2.22e-05	1.3277	0.7374	-0.4395	down	C06323	-	-	C9H7N	pos
metab_2071	pos_516	1-Isothiocyanato-8-(methylthio)octane	5.21e-06	1.3082	0.9217	-0.1176	down	-	-	-	C10H19NS2	pos
metab_2529	pos_930	Nicotine glucuronide	8.03e-05	1.2999	1.1537	0.2063	up	-	-	-	C16H22N2O6	pos
metab_2431	pos_842	L-Threo-3-Phenylserine	1.82e-06	1.2866	0.8805	-0.1836	down	C03290	-	-	C9H11NO3	pos
metab_2311	pos_733	S-Ethyl-L-cysteine	5.06e-05	1.2879	0.9202	-0.12	down	-	-	-	C5H11NO2S	pos
metab_1159	pos_2044	Dihydrocapsaicin	0.0002374	1.2758	1.3622	0.4459	up	C16952	-	-	C18H29NO3	pos
metab_1418	pos_2279	2-Methylcyclohexanone	0.0006238	1.2641	0.8424	-0.2474	down	-	-	-	C7H12O	pos
metab_1248	pos_2125	Remifentanil Acid	4.43e-06	1.2581	0.8749	-0.1928	down	-	-	-	C19H26N2O5	pos
metab_1372	pos_2237	4-Hydroxy-4-(3-pyridyl)-butanoic acid	0.003482	1.2515	1.2348	0.3043	up	C19579	-	-	C9H11NO3	pos
metab_727	pos_1655	PA(24:1(15Z)/TXB2)	0.0001187	1.2511	0.8693	-0.2021	down	-	-	-	C47H85O12P	pos
metab_2594	pos_99	Thr-Leu	0.0001905	1.239	0.8706	-0.1999	down	-	-	-	C10H20N2O4	pos
metab_1004	pos_1905	3,7-Dihydroxydodecanoylcarnitine	0.001118	1.2456	1.2021	0.2656	up	-	-	-	C19H37NO6	pos
metab_2575	pos_972	Methylphenidate	0.002621	1.233	0.8066	-0.3101	down	C07196	-	-	C14H19NO2	pos
metab_1338	pos_2206	Subaphylline	8.56e-05	1.2384	0.8892	-0.1694	down	C10497	map01100;map00330	Metabolic pathways;Arginine and proline metabolism	C14H20N2O3	pos
metab_1567	pos_2413	Butanoyl (2S)-2-amino-5-(diaminomethylideneamino)pentanoate	0.000587	1.2343	0.857	-0.2226	down	-	-	-	C10H20N4O3	pos
metab_2330	pos_750	Prolyl-Serine	0.0005443	1.2289	0.8643	-0.2104	down	-	-	-	C8H14N2O4	pos
metab_2553	pos_952	Saxitoxin	0.03685	1.2498	1.4624	0.5483	up	C13757	-	-	C10H17N7O4	pos
metab_2512	pos_915	S-(2-Hydroxyethyl)glutathione	9.3e-07	1.2214	1.0972	0.1338	up	C14875	-	-	C12H21N3O7S	pos
metab_2446	pos_856	1-Pyrrolidinyloxy, 3-(methoxycarbonyl)-2,2,5,5-tetramethyl-	0.006115	1.2157	1.2649	0.339	up	-	-	-	C10H19NO3	pos
metab_1543	pos_2392	1-Nitro-7-hydroxy-8-glutathionyl-7,8-dihydronaphthalene	8.26e-07	1.1931	0.9479	-0.0772	down	C14803	-	-	C20H24N4O9S	pos
metab_2370	pos_788	Alpha-D-GalpNAc-(1->3)-[alpha-L-Fucp-(1->2)]-D-Galp	1.14e-05	1.2063	1.1118	0.1529	up	-	-	-	C20H35NO15	pos
metab_1581	pos_2426	Frangulanine	6.17e-05	1.1826	1.1439	0.194	up	C10003	-	-	C28H44N4O4	pos
metab_1325	pos_2195	(2R,4S)-1-Tert-Butyl 2-methyl 4-aminopyrrolidine-1,2-dicarboxylate	1.11e-05	1.1885	0.8475	-0.2387	down	-	-	-	C11H20N2O4	pos
metab_1458	pos_2314	Milataxel	0.001819	1.1658	1.1421	0.1917	up	-	-	-	C44H55NO16	pos
metab_133	pos_1118	LysoPC(16:0/0:0)	0.001052	1.1588	1.1035	0.1421	up	C04230	map00564	Glycerophospholipid metabolism	C24H50NO7P	pos
metab_2533	pos_934	3-Dehydrocarnitine	0.0005573	1.1443	1.2111	0.2763	up	C02636	-	-	C7H13NO3	pos
metab_2045	pos_493	Pugnac	0.0003703	1.1598	1.1157	0.1579	up	-	-	-	C15H19N3O7	pos
metab_1344	pos_2211	Morph	0.009963	1.1374	1.2428	0.3136	up	C01516	map01100;map01110	Metabolic pathways;Biosynthesis of secondary metabolites	C10H16N2O4	pos
metab_1770	pos_26	Methionyl-Aspartate	1.43e-08	1.123	0.9618	-0.0562	down	-	-	-	C9H16N2O5S	pos
metab_1425	pos_2285	(R)-Salsolinol	0.0429	1.0884	1.2346	0.304	up	C09642	-	-	C10H13NO2	pos
metab_2334	pos_755	Methyl 3-epi-4,5-didehydrojasmonate	0.01866	1.0958	0.8387	-0.2538	down	-	-	-	C13H18O3	pos
metab_749	pos_1675	PG(18:3(10,12,15)-OH(9)/i-24:0)	0.02348	1.0823	0.9047	-0.1445	down	-	-	-	C48H89O11P	pos
metab_1553	pos_2400	Normetanephrine	3.47e-06	1.0967	1.0958	0.132	up	C05589	map01100;map00350	Metabolic pathways;Tyrosine metabolism	C9H13NO3	pos
metab_2488	pos_894	Aspartyl-Tryptophan	1.19e-05	1.0738	0.916	-0.1266	down	-	-	-	C15H17N3O5	pos
metab_2376	pos_793	Asp Met	9.69e-07	1.0677	0.9623	-0.0554	down	-	-	-	C9H16N2O5S	pos
metab_1577	pos_2422	Dihydro-4,6-dimethyl-2-(1-methylethyl)-4H-1,3,5-dithiazine	0.0001134	1.0669	0.8802	-0.1841	down	-	-	-	C8H17NS2	pos
metab_1382	pos_2246	Aspartyl-Leucine	0.002258	1.0597	0.9062	-0.1421	down	-	-	-	C10H18N2O5	pos
metab_2187	pos_621	PE(22:0/PGJ2)	0.0005996	1.0679	1.127	0.1725	up	-	-	-	C47H84NO10P	pos
metab_2342	pos_762	5'-Guanylic Acid	0.0004273	1.0494	1.088	0.1217	up	C00144	map01100;map01232;map00230	Metabolic pathways;Nucleotide metabolism;Purine metabolism	C10H14N5O8P	pos
metab_1249	pos_2126	N-Valylphenylalanine	0.0005855	1.0404	0.8941	-0.1615	down	-	-	-	C14H20N2O3	pos
metab_2449	pos_859	Cycloheterophyllin	0.0006115	1.0451	0.8544	-0.227	down	-	-	-	C30H30O7	pos
metab_2591	pos_987	PS(22:6(4Z,7Z,11E,13Z,15E,19Z)-2OH(10S,17)/22:6(4Z,7Z,10Z,13Z,16Z,19Z))	0.02674	1.0055	1.2455	0.3167	up	-	-	-	C50H74NO12P	pos
metab_1347	pos_2214	Biotin amide	0.001011	1.0137	0.9282	-0.1075	down	C01893	-	-	C10H17N3O2S	pos
metab_141	pos_1125	7a,12a-Dihydroxy-cholestene-3-one	0.009782	0.9871	1.1224	0.1666	up	C05457	-	-	C27H44O3	pos
